# Supplementary material for: (2Z,2′Z,4E,4′E)-4,4′-(Cyclo­hexane-1,2-diyldinitrilo)dipent-2-en-2-ol
Source: Acta Crystallogr Sect E Struct Rep Online. 2008 Apr 16;64(Pt 5):o848. doi: 10.1107/S160053680800977X (PMC2961254; doi:10.1107/S160053680800977X)
Supplement: Supplementary file 1 [file e-64-0o848-sup1.cif]

##############################################################################
###                                                                        ###
###        Electronic paper (Acta Crystallographica Section E)             ###
###                                                                        ###
##############################################################################
#                                                                            #
# This CIF contains the data in a paper accepted for publication in Acta     #
# Crystallographica Section E. It conforms to the requirements of Notes      #
# for Authors for Section E, and has been peer reviewed under the auspices   #
# of the IUCr Commission on Journals.                                        #
#                                                                            #
# Full details of the Crystallographic Information File format               #
# are given in the paper "The Crystallographic Information File (CIF):       #
# a New Standard Archive File for Crystallography" by S. R. Hall, F. H.      #
# Allen and I. D. Brown [Acta Cryst. (1991), A47, 655-685].                  #
#                                                                            #
# The current version of the core CIF dictionary is obtainable from          #
# ftp://ftp.iucr.org/pub/cif_core.dic. The current version number is 2.4.    #
#                                                                            #
# Software is freely available for graphical display of the structure(s) in  #
# this CIF.  For information consult the CIF home page http://www.iucr.org/  #
# cif/home.html                                                              #
#                                                                            #
# This file may be used for bona fide research purposes within the           #
# scientific community so long as proper attribution is given to the journal # 
# article from which it was obtained.                                        #
#                                                                            #
##############################################################################
                                             
data_I
_audit_creation_method     SHELXL-97
_chemical_name_systematic
;
(2<i>Z</i>,2'<i>Z</i>,4<i>E</i>,4'<i>E</i>)-4,4'-(Cyclohexane-1,2-
diyldinitrilo)dipent-2-en-2-ol
;
_chemical_name_common     ?
_chemical_formula_moiety     'C16 H26 N2 O2'
_chemical_formula_sum     'C16 H26 N2 O2'
_chemical_formula_iupac     'C16 H26 N2 O2'
_chemical_formula_weight     278.39
_chemical_melting_point     ?
_symmetry_cell_setting     monoclinic
_symmetry_space_group_name_H-M     'P 21'
_symmetry_space_group_name_Hall     'P 2yb'
loop_
    _symmetry_equiv_pos_as_xyz
    'x, y, z'
    '-x, y+1/2, -z'
_cell_length_a     9.7306(15)
_cell_length_b     14.7003(17)
_cell_length_c     12.760(2)
_cell_angle_alpha     90.00
_cell_angle_beta     109.927(8)
_cell_angle_gamma     90.00
_cell_volume     1716.0(4)
_cell_formula_units_Z     4
_cell_measurement_reflns_used     3495
_cell_measurement_theta_min     3.2280
_cell_measurement_theta_max     27.4565
_cell_measurement_temperature     293(2)
_exptl_crystal_description     'Block'
_exptl_crystal_colour     'yellow'
_exptl_crystal_size_max     0.2000
_exptl_crystal_size_mid     0.1500
_exptl_crystal_size_min     0.1000
_exptl_crystal_density_diffrn     1.078
_exptl_crystal_density_meas     ?
_exptl_crystal_density_method     'not measured'
_exptl_crystal_F_000     608
_exptl_absorpt_coefficient_mu     0.071
_exptl_absorpt_correction_type     multi-scan
_exptl_absorpt_process_details     '(CrystalClear; Rigaku, 2005)'
_exptl_absorpt_correction_T_min     0.986
_exptl_absorpt_correction_T_max     0.993
_exptl_special_details
;
;
_diffrn_ambient_temperature     293(2)
_diffrn_radiation_type     MoK\a
_diffrn_radiation_wavelength     0.71073
_diffrn_radiation_source     'fine-focus sealed tube'
_diffrn_radiation_monochromator     graphite
_diffrn_measurement_device_type     'Rigaku SCXmini'
_diffrn_measurement_method     \w
_diffrn_detector_area_resol_mean     13.6612
_diffrn_reflns_number     15462
_diffrn_reflns_av_R_equivalents     0.0458
_diffrn_reflns_av_sigmaI/netI     0.0312
_diffrn_reflns_theta_min     3.23
_diffrn_reflns_theta_max     26.00
_diffrn_reflns_theta_full     26.00
_diffrn_measured_fraction_theta_max     0.997
_diffrn_measured_fraction_theta_full     0.997
_diffrn_reflns_limit_h_min     -11
_diffrn_reflns_limit_h_max     11
_diffrn_reflns_limit_k_min     -17
_diffrn_reflns_limit_k_max     18
_diffrn_reflns_limit_l_min     -15
_diffrn_reflns_limit_l_max     15
_diffrn_standards_number     ?
_diffrn_standards_interval_count     ?
_diffrn_standards_interval_time     ?
_diffrn_standards_decay_%     ?
_refine_special_details
;
Refinement of <i>F</i>^2^ against ALL reflections. The weighted <i>R</i>-factor
<i>wR</i> and goodness of fit <i>S</i> are based on <i>F</i>^2^, conventional
<i>R</i>-factors <i>R</i> are based on <i>F</i>, with <i>F</i> set to zero for
negative <i>F</i>^2^. The threshold expression of <i>F</i>^2^ >
\s(<i>F</i>^2^) is used only for calculating <i>R</i>-factors(gt) <i>etc</i>.
and is not relevant to the choice of reflections for refinement.
<i>R</i>-factors based on <i>F</i>^2^ are statistically about twice as large
as those based on <i>F</i>, and <i>R</i>- factors based on ALL data will be
even larger.
;
_reflns_number_total     3485
_reflns_number_gt     2740
_reflns_threshold_expression     I>2\s(I)
_refine_ls_structure_factor_coef     Fsqd
_refine_ls_matrix_type     full
_refine_ls_R_factor_all     0.0784
_refine_ls_R_factor_gt     0.0615
_refine_ls_wR_factor_gt     0.1569
_refine_ls_wR_factor_ref     0.1668
_refine_ls_goodness_of_fit_ref     1.098
_refine_ls_restrained_S_all     1.098
_refine_ls_number_reflns     3485
_refine_ls_number_parameters     371
_refine_ls_number_restraints     1
_refine_ls_hydrogen_treatment     constr
_refine_ls_weighting_scheme     calc
_refine_ls_weighting_details
         'calc w=1/[\s^2^(Fo^2^)+(0.0929P)^2^+0.0509P] where P=(Fo^2^+2Fc^2^)/3'
_atom_sites_solution_hydrogens     geom
_atom_sites_solution_primary     direct
_atom_sites_solution_secondary     difmap
_refine_ls_shift/su_max     0.000
_refine_ls_shift/su_mean     0.000
_refine_diff_density_max     0.260
_refine_diff_density_min     -0.202
_refine_ls_extinction_method     'SHELXL97 (Sheldrick, 2008)'
_refine_ls_extinction_coef     0.044(14)
loop_
    _atom_type_symbol
    _atom_type_description
    _atom_type_scat_dispersion_real
    _atom_type_scat_dispersion_imag
    _atom_type_scat_source
    'C' 'C' 0.0033 0.0000
                         'International Tables Vol C Tables 4.2.6.8 and 6.1.1.4'
    'H' 'H' 0.0000 0.0000
                         'International Tables Vol C Tables 4.2.6.8 and 6.1.1.4'
    'N' 'N' 0.0061 0.0000
                         'International Tables Vol C Tables 4.2.6.8 and 6.1.1.4'
    'O' 'O' 0.0106 0.0000
                         'International Tables Vol C Tables 4.2.6.8 and 6.1.1.4'
_computing_data_collection     'CrystalClear (Rigaku, 2005)'
_computing_cell_refinement     'CrystalClear (Rigaku, 2005)'
_computing_data_reduction     'CrystalClear (Rigaku, 2005)'
_computing_structure_solution     'SHELXS97 (Sheldrick, 2008)'
_computing_structure_refinement     'SHELXL97 (Sheldrick, 2008)'
_computing_molecular_graphics     'SHELXTL (Sheldrick, 2008)'
_computing_publication_material     'SHELXTL (Sheldrick, 2008)'
loop_
    _atom_site_type_symbol
    _atom_site_label
    _atom_site_fract_x
    _atom_site_fract_y
    _atom_site_fract_z
    _atom_site_U_iso_or_equiv
    _atom_site_adp_type
    _atom_site_calc_flag
    _atom_site_refinement_flags
    _atom_site_occupancy
    _atom_site_disorder_assembly
    _atom_site_disorder_group
    N N2 0.2331(3) 0.0705(2) 0.1213(2) 0.0495(7) Uani d . 1 . .
    C C1 0.1320(3) 0.1372(3) 0.1382(3) 0.0506(8) Uani d . 1 . .
    H H1 0.1680 0.1981 0.1300 0.061 Uiso calc R 1 . .
    O O4 0.2711(3) -0.1020(2) 0.0795(3) 0.0823(9) Uani d . 1 . .
    H H4A 0.2247 -0.0543 0.0851 0.123 Uiso d R 1 . .
    N N1 0.2625(3) 0.1490(2) 0.3420(2) 0.0581(8) Uani d . 1 . .
    N N4 0.8253(4) 0.4606(3) 0.3268(3) 0.0678(9) Uani d . 1 . .
    C C3 0.6294(4) 0.5743(3) 0.2561(3) 0.0567(9) Uani d . 1 . .
    H H3 0.6334 0.5836 0.3331 0.068 Uiso calc R 1 . .
    N N3 0.7255(3) 0.6406(2) 0.2316(2) 0.0569(7) Uani d . 1 . .
    C C4 0.3731(4) 0.0815(2) 0.1303(3) 0.0495(8) Uani d . 1 . .
    C C5 0.1211(4) 0.1297(3) 0.2550(3) 0.0561(9) Uani d . 1 . .
    H H5 0.0912 0.0677 0.2654 0.067 Uiso calc R 1 . .
    O O1 0.8023(4) 0.7283(2) 0.0754(2) 0.0768(9) Uani d . 1 . .
    H H1A 0.7430 0.7005 0.0960 0.115 Uiso calc R 1 . .
    C C7 -0.0180(4) 0.1249(3) 0.0491(3) 0.0618(9) Uani d . 1 . .
    H H7A -0.0098 0.1339 -0.0238 0.074 Uiso calc R 1 . .
    H H7B -0.0512 0.0631 0.0524 0.074 Uiso calc R 1 . .
    C C8 0.4543(4) 0.0087(3) 0.1148(3) 0.0579(9) Uani d . 1 . .
    H H8 0.5499 0.0198 0.1183 0.069 Uiso calc R 1 . .
    C C9 0.6805(4) 0.4776(3) 0.2460(3) 0.0614(10) Uani d . 1 . .
    H H9 0.6835 0.4687 0.1707 0.074 Uiso calc R 1 . .
    C C10 0.4723(5) 0.5893(3) 0.1793(4) 0.0742(12) Uani d . 1 . .
    H H10A 0.4418 0.6503 0.1905 0.089 Uiso calc R 1 . .
    H H10B 0.4677 0.5843 0.1024 0.089 Uiso calc R 1 . .
    O O3 0.4543(4) 0.2765(2) 0.4469(3) 0.0909(10) Uani d . 1 . .
    H H3A 0.3750 0.2546 0.4025 0.136 Uiso d R 1 . .
    C C12 0.8823(4) 0.7750(3) 0.1538(4) 0.0634(10) Uani d . 1 . .
    O O2 0.9822(4) 0.4545(4) 0.5429(3) 0.1050(13) Uani d . 1 . .
    H H2 0.9091 0.4649 0.4887 0.157 Uiso calc R 1 . .
    C C14 0.4014(4) -0.0812(3) 0.0939(3) 0.0618(9) Uani d . 1 . .
    C C15 0.8997(4) 0.7595(3) 0.2663(4) 0.0633(10) Uani d . 1 . .
    H H15 0.9686 0.7943 0.3198 0.076 Uiso calc R 1 . .
    C C16 0.3627(4) 0.0888(3) 0.4013(3) 0.0582(9) Uani d . 1 . .
    C C17 0.3679(5) 0.5206(3) 0.2010(4) 0.0783(12) Uani d . 1 . .
    H H17A 0.3646 0.5298 0.2754 0.094 Uiso calc R 1 . .
    H H17B 0.2703 0.5303 0.1481 0.094 Uiso calc R 1 . .
    C C18 -0.1303(5) 0.1907(4) 0.0636(4) 0.0777(12) Uani d . 1 . .
    H H18A -0.1029 0.2524 0.0524 0.093 Uiso calc R 1 . .
    H H18B -0.2249 0.1781 0.0080 0.093 Uiso calc R 1 . .
    C C19 0.5730(5) 0.4084(3) 0.2667(4) 0.0786(12) Uani d . 1 . .
    H H19A 0.6023 0.3474 0.2544 0.094 Uiso calc R 1 . .
    H H19B 0.5780 0.4126 0.3438 0.094 Uiso calc R 1 . .
    C C20 1.0821(5) 0.4578(4) 0.4000(4) 0.0835(14) Uani d . 1 . .
    H H20 1.1693 0.4558 0.3852 0.100 Uiso calc R 1 . .
    C C21 0.9538(5) 0.4634(3) 0.3102(4) 0.0705(11) Uani d . 1 . .
    C C22 0.4950(5) 0.1197(3) 0.4755(4) 0.0684(11) Uani d . 1 . .
    H H22 0.5618 0.0764 0.5160 0.082 Uiso calc R 1 . .
    C C23 0.0078(5) 0.1962(4) 0.2683(4) 0.0831(14) Uani d . 1 . .
    H H23A -0.0012 0.1878 0.3410 0.100 Uiso calc R 1 . .
    H H23B 0.0407 0.2579 0.2643 0.100 Uiso calc R 1 . .
    C C24 0.8217(4) 0.6967(3) 0.3024(3) 0.0603(9) Uani d . 1 . .
    C C25 0.4427(4) 0.1743(3) 0.1572(4) 0.0683(11) Uani d . 1 . .
    H H25A 0.3843 0.2180 0.1049 0.103 Uiso calc R 1 . .
    H H25B 0.5390 0.1725 0.1525 0.103 Uiso calc R 1 . .
    H H25C 0.4489 0.1914 0.2313 0.103 Uiso calc R 1 . .
    C C26 0.4153(5) 0.4247(4) 0.1903(5) 0.0848(14) Uani d . 1 . .
    H H26A 0.4074 0.4132 0.1136 0.102 Uiso calc R 1 . .
    H H26B 0.3510 0.3825 0.2096 0.102 Uiso calc R 1 . .
    C C27 1.0909(5) 0.4549(4) 0.5141(4) 0.0850(15) Uani d . 1 . .
    C C28 0.5353(5) 0.2123(4) 0.4938(4) 0.0819(13) Uani d . 1 . .
    C C29 -0.1412(5) 0.1825(5) 0.1784(4) 0.0909(15) Uani d . 1 . .
    H H29A -0.1788 0.1229 0.1868 0.109 Uiso calc R 1 . .
    H H29B -0.2091 0.2278 0.1872 0.109 Uiso calc R 1 . .
    C C30 0.3316(5) -0.0111(3) 0.3878(4) 0.0731(12) Uani d . 1 . .
    H H30A 0.2400 -0.0236 0.3978 0.110 Uiso calc R 1 . .
    H H30B 0.4082 -0.0440 0.4426 0.110 Uiso calc R 1 . .
    H H30C 0.3266 -0.0299 0.3145 0.110 Uiso calc R 1 . .
    C C31 0.9560(6) 0.4700(5) 0.1934(5) 0.0945(16) Uani d . 1 . .
    H H31A 0.8864 0.4281 0.1463 0.142 Uiso calc R 1 . .
    H H31B 1.0520 0.4553 0.1930 0.142 Uiso calc R 1 . .
    H H31C 0.9312 0.5308 0.1661 0.142 Uiso calc R 1 . .
    C C32 1.2405(6) 0.4531(6) 0.6027(5) 0.130(3) Uani d . 1 . .
    H H32A 1.2634 0.5123 0.6357 0.195 Uiso calc R 1 . .
    H H32B 1.3118 0.4362 0.5696 0.195 Uiso calc R 1 . .
    H H32C 1.2414 0.4096 0.6590 0.195 Uiso calc R 1 . .
    C C33 0.5043(6) -0.1553(4) 0.0876(5) 0.0952(16) Uani d . 1 . .
    H H33A 0.4571 -0.1936 0.0246 0.143 Uiso calc R 1 . .
    H H33B 0.5312 -0.1909 0.1546 0.143 Uiso calc R 1 . .
    H H33C 0.5903 -0.1289 0.0795 0.143 Uiso calc R 1 . .
    C C34 0.8432(7) 0.6907(4) 0.4256(4) 0.0946(17) Uani d . 1 . .
    H H34A 0.7524 0.7036 0.4367 0.142 Uiso calc R 1 . .
    H H34B 0.9156 0.7342 0.4658 0.142 Uiso calc R 1 . .
    H H34C 0.8752 0.6306 0.4522 0.142 Uiso calc R 1 . .
    C C35 0.6841(7) 0.2341(6) 0.5773(8) 0.155(4) Uani d . 1 . .
    H H35A 0.7044 0.2976 0.5731 0.232 Uiso calc R 1 . .
    H H35B 0.7571 0.1987 0.5608 0.232 Uiso calc R 1 . .
    H H35C 0.6853 0.2198 0.6510 0.232 Uiso calc R 1 . .
    C C36 0.9633(7) 0.8527(5) 0.1258(5) 0.113(2) Uani d . 1 . .
    H H37A 1.0664 0.8447 0.1633 0.169 Uiso calc R 1 . .
    H H37B 0.9325 0.9087 0.1493 0.169 Uiso calc R 1 . .
    H H37C 0.9430 0.8543 0.0467 0.169 Uiso calc R 1 . .
loop_
    _atom_site_aniso_label
    _atom_site_aniso_U_11
    _atom_site_aniso_U_22
    _atom_site_aniso_U_33
    _atom_site_aniso_U_12
    _atom_site_aniso_U_13
    _atom_site_aniso_U_23
    N2 0.0395(14) 0.0525(16) 0.0569(16) -0.0021(12) 0.0168(11) -0.0008(14)
    C1 0.0424(17) 0.0480(18) 0.0581(19) 0.0000(14) 0.0127(14) -0.0004(16)
    O4 0.0699(19) 0.0546(16) 0.125(3) -0.0055(13) 0.0370(17) -0.0164(17)
    N1 0.0479(16) 0.072(2) 0.0501(15) 0.0054(14) 0.0112(12) -0.0002(15)
    N4 0.0515(19) 0.079(2) 0.071(2) 0.0026(16) 0.0175(15) 0.0169(19)
    C3 0.058(2) 0.059(2) 0.0495(19) -0.0100(17) 0.0134(15) 0.0080(18)
    N3 0.0557(17) 0.0589(18) 0.0532(16) -0.0140(14) 0.0148(13) 0.0023(15)
    C4 0.0471(18) 0.0487(19) 0.0525(18) -0.0034(15) 0.0168(14) 0.0049(16)
    C5 0.0429(18) 0.067(2) 0.054(2) 0.0012(16) 0.0109(15) 0.0006(18)
    O1 0.089(2) 0.084(2) 0.0676(17) -0.0244(17) 0.0395(16) -0.0090(16)
    C7 0.052(2) 0.065(2) 0.061(2) 0.0033(17) 0.0101(16) -0.0034(19)
    C8 0.0461(19) 0.060(2) 0.068(2) 0.0015(16) 0.0205(16) 0.0025(18)
    C9 0.054(2) 0.065(2) 0.063(2) -0.0031(17) 0.0166(17) 0.0076(19)
    C10 0.057(2) 0.072(3) 0.088(3) -0.001(2) 0.017(2) 0.016(2)
    O3 0.079(2) 0.076(2) 0.097(2) -0.0045(17) 0.0019(17) -0.0026(19)
    C12 0.060(2) 0.063(2) 0.076(3) -0.0123(18) 0.035(2) -0.008(2)
    O2 0.067(2) 0.162(4) 0.081(2) 0.006(2) 0.0181(17) 0.045(2)
    C14 0.059(2) 0.057(2) 0.073(2) 0.0026(18) 0.0268(18) 0.000(2)
    C15 0.057(2) 0.064(2) 0.065(2) -0.0159(18) 0.0167(18) -0.0082(19)
    C16 0.053(2) 0.071(2) 0.0521(19) 0.0056(18) 0.0207(16) 0.0084(19)
    C17 0.056(2) 0.087(3) 0.088(3) -0.012(2) 0.019(2) 0.008(3)
    C18 0.053(2) 0.084(3) 0.080(3) 0.014(2) 0.0019(19) -0.008(2)
    C19 0.067(3) 0.062(3) 0.103(3) -0.009(2) 0.024(2) 0.007(3)
    C20 0.055(3) 0.094(3) 0.100(3) -0.004(2) 0.024(2) 0.019(3)
    C21 0.058(2) 0.071(3) 0.084(3) -0.003(2) 0.027(2) 0.012(2)
    C22 0.056(2) 0.077(3) 0.064(2) 0.0063(19) 0.0089(18) 0.004(2)
    C23 0.056(2) 0.118(4) 0.074(3) 0.024(2) 0.019(2) -0.012(3)
    C24 0.057(2) 0.063(2) 0.055(2) -0.0027(17) 0.0121(16) 0.0036(19)
    C25 0.054(2) 0.058(2) 0.092(3) -0.0115(18) 0.025(2) 0.000(2)
    C26 0.066(3) 0.079(3) 0.100(4) -0.020(2) 0.016(2) 0.000(3)
    C27 0.064(3) 0.095(4) 0.087(3) -0.009(2) 0.013(2) 0.035(3)
    C28 0.061(3) 0.085(3) 0.084(3) -0.004(2) 0.004(2) 0.005(3)
    C29 0.049(2) 0.123(4) 0.099(3) 0.020(3) 0.023(2) -0.006(3)
    C30 0.074(3) 0.069(3) 0.072(3) 0.001(2) 0.018(2) 0.013(2)
    C31 0.078(3) 0.123(5) 0.090(3) -0.003(3) 0.040(3) -0.001(3)
    C32 0.072(4) 0.190(8) 0.105(4) -0.031(4) 0.000(3) 0.054(5)
    C33 0.088(3) 0.071(3) 0.128(5) 0.018(3) 0.038(3) -0.003(3)
    C34 0.116(4) 0.101(4) 0.053(2) -0.037(3) 0.011(2) -0.001(3)
    C35 0.096(5) 0.110(5) 0.193(8) -0.020(4) -0.037(5) -0.009(5)
    C36 0.125(5) 0.114(5) 0.117(4) -0.048(4) 0.066(4) -0.001(4)
_geom_special_details
;
All e.s.d.'s (except the e.s.d. in the dihedral angle between two l.s. planes)
are estimated using the full covariance matrix. The cell e.s.d.'s are taken
into account individually in the estimation of e.s.d.'s in distances, angles
and torsion angles; correlations between e.s.d.'s in cell parameters are only
used when they are defined by crystal symmetry. An approximate (isotropic)
treatment of cell e.s.d.'s is used for estimating e.s.d.'s involving l.s.
planes.
;
loop_
    _geom_bond_atom_site_label_1
    _geom_bond_atom_site_label_2
    _geom_bond_site_symmetry_2
    _geom_bond_distance
    _geom_bond_publ_flag
    N2 C4 . 1.337(4) ?
    N2 C1 . 1.456(4) ?
    C1 C7 . 1.524(5) ?
    C1 C5 . 1.533(5) ?
    C1 H1 . 0.9800 ?
    O4 C14 . 1.256(5) ?
    O4 H4A . 0.8499 ?
    N1 C16 . 1.343(5) ?
    N1 C5 . 1.471(5) ?
    N4 C21 . 1.338(5) ?
    N4 C9 . 1.456(5) ?
    C3 N3 . 1.457(5) ?
    C3 C10 . 1.524(5) ?
    C3 C9 . 1.525(6) ?
    C3 H3 . 0.9800 ?
    N3 C24 . 1.340(5) ?
    C4 C8 . 1.385(5) ?
    C4 C25 . 1.509(5) ?
    C5 C23 . 1.525(6) ?
    C5 H5 . 0.9800 ?
    O1 C12 . 1.244(5) ?
    O1 H1A . 0.8200 ?
    C7 C18 . 1.517(6) ?
    C7 H7A . 0.9700 ?
    C7 H7B . 0.9700 ?
    C8 C14 . 1.410(6) ?
    C8 H8 . 0.9300 ?
    C9 C19 . 1.544(6) ?
    C9 H9 . 0.9800 ?
    C10 C17 . 1.523(6) ?
    C10 H10A . 0.9700 ?
    C10 H10B . 0.9700 ?
    O3 C28 . 1.245(6) ?
    O3 H3A . 0.8500 ?
    C12 C15 . 1.406(6) ?
    C12 C36 . 1.498(7) ?
    O2 C27 . 1.232(6) ?
    O2 H2 . 0.8200 ?
    C14 C33 . 1.501(6) ?
    C15 C24 . 1.371(6) ?
    C15 H15 . 0.9300 ?
    C16 C22 . 1.389(6) ?
    C16 C30 . 1.498(6) ?
    C17 C26 . 1.504(8) ?
    C17 H17A . 0.9700 ?
    C17 H17B . 0.9700 ?
    C18 C29 . 1.509(7) ?
    C18 H18A . 0.9700 ?
    C18 H18B . 0.9700 ?
    C19 C26 . 1.531(6) ?
    C19 H19A . 0.9700 ?
    C19 H19B . 0.9700 ?
    C20 C21 . 1.379(6) ?
    C20 C27 . 1.431(8) ?
    C20 H20 . 0.9300 ?
    C21 C31 . 1.502(7) ?
    C22 C28 . 1.413(7) ?
    C22 H22 . 0.9300 ?
    C23 C29 . 1.525(6) ?
    C23 H23A . 0.9700 ?
    C23 H23B . 0.9700 ?
    C24 C34 . 1.516(6) ?
    C25 H25A . 0.9600 ?
    C25 H25B . 0.9600 ?
    C25 H25C . 0.9600 ?
    C26 H26A . 0.9700 ?
    C26 H26B . 0.9700 ?
    C27 C32 . 1.508(7) ?
    C28 C35 . 1.511(7) ?
    C29 H29A . 0.9700 ?
    C29 H29B . 0.9700 ?
    C30 H30A . 0.9600 ?
    C30 H30B . 0.9600 ?
    C30 H30C . 0.9600 ?
    C31 H31A . 0.9600 ?
    C31 H31B . 0.9600 ?
    C31 H31C . 0.9600 ?
    C32 H32A . 0.9600 ?
    C32 H32B . 0.9600 ?
    C32 H32C . 0.9600 ?
    C33 H33A . 0.9600 ?
    C33 H33B . 0.9600 ?
    C33 H33C . 0.9600 ?
    C34 H34A . 0.9600 ?
    C34 H34B . 0.9600 ?
    C34 H34C . 0.9600 ?
    C35 H35A . 0.9600 ?
    C35 H35B . 0.9600 ?
    C35 H35C . 0.9600 ?
    C36 H37A . 0.9600 ?
    C36 H37B . 0.9600 ?
    C36 H37C . 0.9600 ?
loop_
    _geom_angle_atom_site_label_1
    _geom_angle_atom_site_label_2
    _geom_angle_atom_site_label_3
    _geom_angle_site_symmetry_1
    _geom_angle_site_symmetry_3
    _geom_angle
    _geom_angle_publ_flag
    C4 N2 C1 . . 128.7(3) ?
    N2 C1 C7 . . 109.5(3) ?
    N2 C1 C5 . . 111.7(3) ?
    C7 C1 C5 . . 110.5(3) ?
    N2 C1 H1 . . 108.4 ?
    C7 C1 H1 . . 108.4 ?
    C5 C1 H1 . . 108.4 ?
    C14 O4 H4A . . 109.0 ?
    C16 N1 C5 . . 127.7(4) ?
    C21 N4 C9 . . 127.8(4) ?
    N3 C3 C10 . . 110.0(3) ?
    N3 C3 C9 . . 110.7(3) ?
    C10 C3 C9 . . 111.4(3) ?
    N3 C3 H3 . . 108.2 ?
    C10 C3 H3 . . 108.2 ?
    C9 C3 H3 . . 108.2 ?
    C24 N3 C3 . . 128.2(3) ?
    N2 C4 C8 . . 120.6(3) ?
    N2 C4 C25 . . 119.6(3) ?
    C8 C4 C25 . . 119.8(3) ?
    N1 C5 C23 . . 108.5(3) ?
    N1 C5 C1 . . 111.3(3) ?
    C23 C5 C1 . . 110.7(3) ?
    N1 C5 H5 . . 108.7 ?
    C23 C5 H5 . . 108.7 ?
    C1 C5 H5 . . 108.7 ?
    C12 O1 H1A . . 109.5 ?
    C18 C7 C1 . . 112.3(3) ?
    C18 C7 H7A . . 109.1 ?
    C1 C7 H7A . . 109.1 ?
    C18 C7 H7B . . 109.1 ?
    C1 C7 H7B . . 109.1 ?
    H7A C7 H7B . . 107.9 ?
    C4 C8 C14 . . 124.2(3) ?
    C4 C8 H8 . . 117.9 ?
    C14 C8 H8 . . 117.9 ?
    N4 C9 C3 . . 111.4(3) ?
    N4 C9 C19 . . 108.3(3) ?
    C3 C9 C19 . . 109.9(3) ?
    N4 C9 H9 . . 109.1 ?
    C3 C9 H9 . . 109.1 ?
    C19 C9 H9 . . 109.1 ?
    C17 C10 C3 . . 111.9(4) ?
    C17 C10 H10A . . 109.2 ?
    C3 C10 H10A . . 109.2 ?
    C17 C10 H10B . . 109.2 ?
    C3 C10 H10B . . 109.2 ?
    H10A C10 H10B . . 107.9 ?
    C28 O3 H3A . . 108.4 ?
    O1 C12 C15 . . 123.8(4) ?
    O1 C12 C36 . . 117.7(4) ?
    C15 C12 C36 . . 118.5(4) ?
    C27 O2 H2 . . 109.5 ?
    O4 C14 C8 . . 122.8(4) ?
    O4 C14 C33 . . 118.3(4) ?
    C8 C14 C33 . . 118.9(4) ?
    C24 C15 C12 . . 124.3(4) ?
    C24 C15 H15 . . 117.8 ?
    C12 C15 H15 . . 117.8 ?
    N1 C16 C22 . . 119.6(4) ?
    N1 C16 C30 . . 120.1(4) ?
    C22 C16 C30 . . 120.2(4) ?
    C26 C17 C10 . . 111.2(4) ?
    C26 C17 H17A . . 109.4 ?
    C10 C17 H17A . . 109.4 ?
    C26 C17 H17B . . 109.4 ?
    C10 C17 H17B . . 109.4 ?
    H17A C17 H17B . . 108.0 ?
    C29 C18 C7 . . 111.1(4) ?
    C29 C18 H18A . . 109.4 ?
    C7 C18 H18A . . 109.4 ?
    C29 C18 H18B . . 109.4 ?
    C7 C18 H18B . . 109.4 ?
    H18A C18 H18B . . 108.0 ?
    C26 C19 C9 . . 112.3(4) ?
    C26 C19 H19A . . 109.1 ?
    C9 C19 H19A . . 109.1 ?
    C26 C19 H19B . . 109.1 ?
    C9 C19 H19B . . 109.1 ?
    H19A C19 H19B . . 107.9 ?
    C21 C20 C27 . . 124.7(4) ?
    C21 C20 H20 . . 117.6 ?
    C27 C20 H20 . . 117.6 ?
    N4 C21 C20 . . 119.8(4) ?
    N4 C21 C31 . . 119.3(4) ?
    C20 C21 C31 . . 120.8(4) ?
    C16 C22 C28 . . 124.6(4) ?
    C16 C22 H22 . . 117.7 ?
    C28 C22 H22 . . 117.7 ?
    C29 C23 C5 . . 111.7(4) ?
    C29 C23 H23A . . 109.3 ?
    C5 C23 H23A . . 109.3 ?
    C29 C23 H23B . . 109.3 ?
    C5 C23 H23B . . 109.3 ?
    H23A C23 H23B . . 107.9 ?
    N3 C24 C15 . . 121.9(3) ?
    N3 C24 C34 . . 118.8(4) ?
    C15 C24 C34 . . 119.3(4) ?
    C4 C25 H25A . . 109.5 ?
    C4 C25 H25B . . 109.5 ?
    H25A C25 H25B . . 109.5 ?
    C4 C25 H25C . . 109.5 ?
    H25A C25 H25C . . 109.5 ?
    H25B C25 H25C . . 109.5 ?
    C17 C26 C19 . . 111.1(4) ?
    C17 C26 H26A . . 109.4 ?
    C19 C26 H26A . . 109.4 ?
    C17 C26 H26B . . 109.4 ?
    C19 C26 H26B . . 109.4 ?
    H26A C26 H26B . . 108.0 ?
    O2 C27 C20 . . 123.0(4) ?
    O2 C27 C32 . . 119.0(5) ?
    C20 C27 C32 . . 118.1(5) ?
    O3 C28 C22 . . 123.8(4) ?
    O3 C28 C35 . . 118.4(5) ?
    C22 C28 C35 . . 117.8(5) ?
    C18 C29 C23 . . 110.8(4) ?
    C18 C29 H29A . . 109.5 ?
    C23 C29 H29A . . 109.5 ?
    C18 C29 H29B . . 109.5 ?
    C23 C29 H29B . . 109.5 ?
    H29A C29 H29B . . 108.1 ?
    C16 C30 H30A . . 109.5 ?
    C16 C30 H30B . . 109.5 ?
    H30A C30 H30B . . 109.5 ?
    C16 C30 H30C . . 109.5 ?
    H30A C30 H30C . . 109.5 ?
    H30B C30 H30C . . 109.5 ?
    C21 C31 H31A . . 109.5 ?
    C21 C31 H31B . . 109.5 ?
    H31A C31 H31B . . 109.5 ?
    C21 C31 H31C . . 109.5 ?
    H31A C31 H31C . . 109.5 ?
    H31B C31 H31C . . 109.5 ?
    C27 C32 H32A . . 109.5 ?
    C27 C32 H32B . . 109.5 ?
    H32A C32 H32B . . 109.5 ?
    C27 C32 H32C . . 109.5 ?
    H32A C32 H32C . . 109.5 ?
    H32B C32 H32C . . 109.5 ?
    C14 C33 H33A . . 109.5 ?
    C14 C33 H33B . . 109.5 ?
    H33A C33 H33B . . 109.5 ?
    C14 C33 H33C . . 109.5 ?
    H33A C33 H33C . . 109.5 ?
    H33B C33 H33C . . 109.5 ?
    C24 C34 H34A . . 109.5 ?
    C24 C34 H34B . . 109.5 ?
    H34A C34 H34B . . 109.5 ?
    C24 C34 H34C . . 109.5 ?
    H34A C34 H34C . . 109.5 ?
    H34B C34 H34C . . 109.5 ?
    C28 C35 H35A . . 109.5 ?
    C28 C35 H35B . . 109.5 ?
    H35A C35 H35B . . 109.5 ?
    C28 C35 H35C . . 109.5 ?
    H35A C35 H35C . . 109.5 ?
    H35B C35 H35C . . 109.5 ?
    C12 C36 H37A . . 109.5 ?
    C12 C36 H37B . . 109.5 ?
    H37A C36 H37B . . 109.5 ?
    C12 C36 H37C . . 109.5 ?
    H37A C36 H37C . . 109.5 ?
    H37B C36 H37C . . 109.5 ?
loop_
    _geom_torsion_atom_site_label_1
    _geom_torsion_atom_site_label_2
    _geom_torsion_atom_site_label_3
    _geom_torsion_atom_site_label_4
    _geom_torsion_site_symmetry_1
    _geom_torsion_site_symmetry_2
    _geom_torsion_site_symmetry_3
    _geom_torsion_site_symmetry_4
    _geom_torsion
    _geom_torsion_publ_flag
    C4 N2 C1 C7 . . . . 139.4(4) ?
    C4 N2 C1 C5 . . . . -97.9(4) ?
    C10 C3 N3 C24 . . . . 127.5(4) ?
    C9 C3 N3 C24 . . . . -108.9(4) ?
    C1 N2 C4 C8 . . . . 177.7(3) ?
    C1 N2 C4 C25 . . . . -2.6(6) ?
    C16 N1 C5 C23 . . . . 140.5(4) ?
    C16 N1 C5 C1 . . . . -97.5(4) ?
    N2 C1 C5 N1 . . . . 62.6(4) ?
    C7 C1 C5 N1 . . . . -175.3(3) ?
    N2 C1 C5 C23 . . . . -176.5(3) ?
    C7 C1 C5 C23 . . . . -54.5(4) ?
    N2 C1 C7 C18 . . . . 178.4(4) ?
    C5 C1 C7 C18 . . . . 55.1(5) ?
    N2 C4 C8 C14 . . . . -3.0(6) ?
    C25 C4 C8 C14 . . . . 177.3(4) ?
    C21 N4 C9 C3 . . . . -98.6(5) ?
    C21 N4 C9 C19 . . . . 140.5(5) ?
    N3 C3 C9 N4 . . . . 62.7(4) ?
    C10 C3 C9 N4 . . . . -174.6(3) ?
    N3 C3 C9 C19 . . . . -177.2(3) ?
    C10 C3 C9 C19 . . . . -54.5(4) ?
    N3 C3 C10 C17 . . . . 179.3(4) ?
    C9 C3 C10 C17 . . . . 56.1(5) ?
    C4 C8 C14 O4 . . . . 5.3(7) ?
    C4 C8 C14 C33 . . . . -175.1(4) ?
    O1 C12 C15 C24 . . . . -5.8(7) ?
    C36 C12 C15 C24 . . . . 173.5(5) ?
    C5 N1 C16 C22 . . . . 175.8(4) ?
    C5 N1 C16 C30 . . . . -4.5(6) ?
    C3 C10 C17 C26 . . . . -56.1(6) ?
    C1 C7 C18 C29 . . . . -55.9(5) ?
    N4 C9 C19 C26 . . . . 176.4(4) ?
    C3 C9 C19 C26 . . . . 54.5(5) ?
    C9 N4 C21 C20 . . . . 171.0(4) ?
    C9 N4 C21 C31 . . . . -10.7(7) ?
    C27 C20 C21 N4 . . . . -4.3(8) ?
    C27 C20 C21 C31 . . . . 177.5(5) ?
    N1 C16 C22 C28 . . . . -0.7(7) ?
    C30 C16 C22 C28 . . . . 179.7(5) ?
    N1 C5 C23 C29 . . . . 178.1(4) ?
    C1 C5 C23 C29 . . . . 55.7(5) ?
    C3 N3 C24 C15 . . . . -176.3(4) ?
    C3 N3 C24 C34 . . . . 3.1(7) ?
    C12 C15 C24 N3 . . . . 3.4(7) ?
    C12 C15 C24 C34 . . . . -175.9(5) ?
    C10 C17 C26 C19 . . . . 55.1(6) ?
    C9 C19 C26 C17 . . . . -55.2(6) ?
    C21 C20 C27 O2 . . . . 2.2(9) ?
    C21 C20 C27 C32 . . . . -177.3(6) ?
    C16 C22 C28 O3 . . . . 1.8(9) ?
    C16 C22 C28 C35 . . . . -179.7(6) ?
    C7 C18 C29 C23 . . . . 55.6(6) ?
    C5 C23 C29 C18 . . . . -56.3(6) ?
loop_
    _geom_hbond_atom_site_label_D
    _geom_hbond_atom_site_label_H
    _geom_hbond_atom_site_label_A
    _geom_hbond_site_symmetry_A
    _geom_hbond_distance_DH
    _geom_hbond_distance_HA
    _geom_hbond_distance_DA
    _geom_hbond_angle_DHA
    O4 H4A N2 . 0.85 1.89 2.644(4) 147.4
    O1 H1A N3 . 0.82 2.00 2.684(4) 140.7
    O3 H3A N1 . 0.85 1.90 2.662(5) 147.7
    O2 H2 N4 . 0.82 1.95 2.659(5) 145.0
data_global
_journal_date_recd_electronic     2008-03-19
_journal_date_accepted     2008-04-09
_journal_name_full     'Acta Crystallographica, Section E'
_journal_year     2008
_journal_volume     64
_journal_issue      5
_journal_page_first     o848
_journal_page_last     o848
_journal_paper_category     QO
_journal_coeditor_code     KP2164
_publ_contact_author_name     'Dr Zhi-Rong Qu'
_publ_contact_author_address
;
Ordered Matter Science Research Center, College of Chemistry and Chemical
Engineering, Southeast University,
Nanjing 210096, P. R. China
;
_publ_contact_author_email     quzr@seu.edu.cn
_publ_contact_author_fax     '862552090626'
_publ_contact_author_phone     '862552090626'
_publ_section_title
;\
(2<i>Z</i>,2'<i>Z</i>,4<i>E</i>,4'<i>E</i>)-4,4'-(Cyclohexane-1,2-\
diyldinitrilo)dipent-2-en-2-ol
;
loop_
    _publ_author_name
    _publ_author_footnote
    _publ_author_address
    'Li, Xiu-Zhi' .
;
Ordered Matter Science Research Center
College of Chemistry and Chemical Engineering
Southeast University,
Nanjing 210096
People's Republic of China
;
    'Qu, Zhi-Rong' .
;
Ordered Matter Science Research Center
College of Chemistry and Chemical Engineering
Southeast University,
Nanjing 210096
People's Republic of China
;
