# Supplementary material for: (2Z,2′Z,4E,4′E)-4,4′-(Cyclo­hexane-1,2-diyldinitrilo)dipent-2-en-2-ol
Source: Acta Crystallogr Sect E Struct Rep Online. 2008 Apr 16;64(Pt 5):o848. doi: 10.1107/S160053680800977X (PMC2961254; doi:10.1107/S160053680800977X)
Supplement: Supplementary file 2 [file e-64-0o848-Isup2.hkl]

# 
# h,k,l, Fc-squared, Fo-squared, sigma(Fo-squared) and status flag 
# 
data_I
_shelx_title ' qzr in P21' 
_shelx_refln_list_code          4 
_shelx_F_calc_maximum      120.82 
_exptl_crystal_F_000       600.00 
_reflns_d_resolution_high  0.8107 
 
loop_ 
 _symmetry_equiv_pos_as_xyz 
 'x, y, z' 
 '-x, y+1/2, -z' 
 
_cell_length_a     9.7306 
_cell_length_b    14.7003 
_cell_length_c    12.7603 
_cell_angle_alpha  90.000 
_cell_angle_beta  109.927 
_cell_angle_gamma  90.000 
 
_shelx_F_squared_multiplier     1.000 
 
loop_ 
 _refln_index_h 
 _refln_index_k 
 _refln_index_l 
 _refln_F_squared_calc 
 _refln_F_squared_meas 
 _refln_F_squared_sigma 
 _refln_observed_status 
   2   0   0     2038.85     1446.22      7.35 o 
   3   0   0      107.35      105.42      5.59 o 
   4   0   0       26.24       31.85      1.64 o 
   5   0   0        1.94        1.15      1.28 o 
   6   0   0        2.53        2.33      2.72 o 
   7   0   0       56.93       65.20      6.56 o 
   8   0   0      113.52      117.41     24.54 o 
   9   0   0        8.72        2.49      3.48 o 
  10   0   0        8.52        7.12      3.97 o 
  11   0   0        6.05        7.68      2.26 o 
   2   1   0     1976.69     1656.58      6.50 o 
   3   1   0      238.94      209.61      1.47 o 
   4   1   0      147.49      126.12      2.72 o 
   5   1   0       13.45       12.99      1.69 o 
   6   1   0       20.77       23.61      2.59 o 
   7   1   0       87.56       89.04      8.71 o 
   8   1   0       61.98       61.68      4.92 o 
   9   1   0       19.13       18.53      2.64 o 
  10   1   0        2.99        6.05      3.35 o 
  11   1   0        0.15        4.85      3.50 o 
   1   2   0      496.11      370.32      2.41 o 
   2   2   0      674.09      708.79      3.62 o 
   3   2   0     4308.58     3914.41     22.95 o 
   4   2   0       27.43       26.86      1.89 o 
   5   2   0      138.74      177.84      4.69 o 
   6   2   0      249.73      242.18      6.54 o 
   7   2   0      164.84      211.08     12.25 o 
   8   2   0      210.42      225.27      9.85 o 
   9   2   0       14.77       14.58      2.43 o 
  10   2   0       19.30       23.35      4.65 o 
  11   2   0        2.78        4.63      2.45 o 
   1   3   0      348.02      352.11      3.70 o 
   2   3   0      312.60      279.03      3.36 o 
   3   3   0      606.43      615.18      6.24 o 
   4   3   0      304.46      266.18      6.66 o 
   5   3   0      174.40      167.92      5.51 o 
   6   3   0        6.17        7.25      2.15 o 
   7   3   0      583.46      613.02      7.56 o 
   8   3   0       54.45       50.61      4.73 o 
   9   3   0       27.96       26.44      3.31 o 
  10   3   0       23.00       18.90      2.83 o 
  11   3   0        2.11        0.00      2.09 o 
   1   4   0     3647.02     3559.80     10.78 o 
   2   4   0      147.72      182.03      2.29 o 
   3   4   0      100.72      102.47      2.32 o 
   4   4   0      174.93      199.06      3.51 o 
   5   4   0       29.52       28.11      2.50 o 
   6   4   0       37.99       32.83      3.01 o 
   7   4   0      435.92      455.66      7.58 o 
   8   4   0      260.24      275.75     14.79 o 
   9   4   0       39.81       46.68      4.67 o 
  10   4   0        1.05        0.81      1.70 o 
  11   4   0        1.75        5.24      2.32 o 
   1   5   0      637.97      574.28      6.34 o 
   2   5   0      310.91      294.27      3.71 o 
   3   5   0      143.58      144.96      3.38 o 
   4   5   0      125.87      127.40      3.12 o 
   5   5   0       30.79       30.66      2.70 o 
   6   5   0       91.48       86.41      4.27 o 
   7   5   0      573.62      622.84     10.22 o 
   8   5   0       88.39       90.29      9.86 o 
   9   5   0       42.19       40.40      5.63 o 
  10   5   0        0.42        3.22      2.55 o 
   0   6   0     1313.53     1236.41     18.69 o 
   1   6   0     1110.13     1104.40      6.86 o 
   2   6   0      350.26      317.28      4.43 o 
   3   6   0       67.45       63.08      4.67 o 
   4   6   0       80.65       84.03      5.15 o 
   5   6   0      236.63      239.43      4.08 o 
   6   6   0      180.82      162.34      5.40 o 
   7   6   0       82.22       82.06      7.16 o 
   8   6   0       18.64       15.69      2.01 o 
   9   6   0        0.02        4.59      1.71 o 
  10   6   0       10.53       10.55      2.66 o 
   1   7   0      141.41      162.91      3.88 o 
   2   7   0      103.12      117.81      2.47 o 
   3   7   0      154.66      157.16      3.93 o 
   4   7   0       73.36       63.79      3.60 o 
   5   7   0      245.28      232.80      4.55 o 
   6   7   0      938.93     1017.65     11.93 o 
   7   7   0        2.01        1.23      1.44 o 
   8   7   0       11.24       11.38      2.00 o 
   9   7   0       13.86       11.73      2.26 o 
  10   7   0        6.72        4.95      1.97 o 
   0   8   0      283.96      303.67      6.46 o 
   1   8   0      233.87      208.72      4.22 o 
   2   8   0       52.80       45.67      3.23 o 
   3   8   0       54.28       57.80      4.31 o 
   4   8   0       52.37       47.83      3.65 o 
   5   8   0      262.30      268.64      4.54 o 
   6   8   0      210.84      214.92      6.47 o 
   7   8   0      213.72      242.13     10.35 o 
   8   8   0        6.98        6.77      1.96 o 
   9   8   0        4.70        7.72      1.73 o 
  10   8   0        2.60        2.53      3.07 o 
   1   9   0        9.27        8.04      1.21 o 
   2   9   0      241.04      266.98      3.77 o 
   3   9   0       38.25       40.06      2.68 o 
   4   9   0        8.04        7.97      1.41 o 
   5   9   0      140.94      133.74      5.55 o 
   6   9   0      315.42      314.69      7.30 o 
   7   9   0       67.13       59.73      6.22 o 
   8   9   0        1.53        0.54      1.35 o 
   9   9   0        4.75        6.86      2.22 o 
   0  10   0      122.51      116.08      4.41 o 
   1  10   0      333.56      331.71      5.34 o 
   2  10   0        4.91        3.25      1.12 o 
   3  10   0       17.48       17.05      1.61 o 
   4  10   0       47.94       48.23      3.56 o 
   5  10   0       34.97       34.28      2.47 o 
   6  10   0       18.12       19.65      1.83 o 
   7  10   0       16.83       18.09      2.78 o 
   8  10   0        2.35        2.47      2.05 o 
   9  10   0        1.59        5.72      1.78 o 
   1  11   0      214.09      227.07      6.62 o 
   2  11   0      226.50      221.49      5.38 o 
   3  11   0      121.53      119.81      4.57 o 
   4  11   0       57.78       59.73      3.78 o 
   5  11   0       14.58       11.74      1.97 o 
   6  11   0        2.59        3.69      1.65 o 
   7  11   0        7.35        8.19      2.00 o 
   8  11   0       15.49       10.60      1.83 o 
   0  12   0        5.49        7.57      2.15 o 
   1  12   0      347.10      365.72      5.30 o 
   2  12   0      236.85      262.29      5.60 o 
   3  12   0       86.69       90.71      5.20 o 
   4  12   0       39.88       36.75      2.90 o 
   5  12   0       13.42       14.74      2.12 o 
   6  12   0       20.42       18.86      1.82 o 
   7  12   0        3.02        3.58      1.52 o 
   8  12   0        0.60        2.70      1.39 o 
   1  13   0      147.49      140.27     10.23 o 
   2  13   0       33.14       28.71      2.35 o 
   3  13   0        5.12        7.86      1.49 o 
   4  13   0        3.65        4.41      1.08 o 
   5  13   0        1.78        0.12      1.79 o 
   6  13   0       14.33       14.60      2.86 o 
   7  13   0       16.53       12.95      2.16 o 
   0  14   0       75.34       74.25      9.45 o 
   1  14   0       42.05       34.11      2.85 o 
   2  14   0        6.54        5.69      1.25 o 
   3  14   0        8.20        8.06      1.75 o 
   4  14   0        0.29        3.49      1.50 o 
   5  14   0        6.24        7.70      1.69 o 
   6  14   0        1.42        3.83      1.41 o 
   7  14   0       13.59       16.46      2.99 o 
   1  15   0       14.27       14.63      1.67 o 
   2  15   0        7.34        5.11      1.30 o 
   3  15   0        2.65        4.73      0.93 o 
   4  15   0        0.24        1.25      1.57 o 
   5  15   0        5.05        5.94      1.63 o 
   6  15   0        3.34        4.93      1.46 o 
   0  16   0       54.71       46.07      7.94 o 
   1  16   0       19.91       25.59      2.41 o 
   2  16   0        3.31        4.54      1.14 o 
   3  16   0        1.95        0.85      1.03 o 
   4  16   0        2.22        0.40      1.86 o 
   5  16   0        1.67        3.95      1.83 o 
   1  17   0       18.86       20.57      5.62 o 
   2  17   0        0.23        4.46      2.47 o 
   3  17   0        0.96        3.02      2.22 o 
   1  18   0        0.29        8.09      3.22 o 
 -11   0   1        5.04        7.56      3.53 o 
 -10   0   1        1.11        3.97      5.89 o 
  -9   0   1       44.34       48.81      5.27 o 
  -8   0   1        1.75        5.81      1.74 o 
  -7   0   1        3.73        9.12      4.23 o 
  -6   0   1      190.37      194.55     14.52 o 
  -5   0   1      494.90      604.39     32.40 o 
  -4   0   1      151.71      134.35     13.99 o 
  -3   0   1       41.87       41.44      0.99 o 
  -2   0   1     5618.98     5078.19     22.35 o 
   1   0   1      197.18      166.10      2.10 o 
   2   0   1     4748.99     4368.08     26.86 o 
   3   0   1      409.93      435.52      6.28 o 
   4   0   1        0.01        3.00      1.04 o 
   5   0   1        2.74        1.79      1.60 o 
   6   0   1        0.00        2.34      1.98 o 
   7   0   1      202.04      219.87     13.16 o 
   8   0   1      135.17      119.02     18.68 o 
   9   0   1       15.48       17.78      4.20 o 
  10   0   1        0.46        1.33      3.07 o 
  11   0   1        9.00       10.72     10.58 o 
 -11   1   1        6.94        2.13      3.92 o 
 -10   1   1       27.63       21.96      3.47 o 
  -9   1   1      137.08      142.64     18.17 o 
  -8   1   1      322.07      319.58      7.62 o 
  -7   1   1      274.85      302.20     13.70 o 
  -6   1   1       64.18       63.78      5.97 o 
  -5   1   1      495.17      519.40      7.85 o 
  -4   1   1      347.65      377.16      5.90 o 
  -3   1   1       42.50       36.61      2.09 o 
  -2   1   1     1754.42     1521.37      3.29 o 
   1   1   1      751.59      704.38      2.59 o 
   2   1   1      217.40      220.95      3.59 o 
   3   1   1      348.11      377.19      4.10 o 
   4   1   1       77.39       95.23      2.10 o 
   5   1   1      100.75      115.42      2.69 o 
   6   1   1      105.50      108.57      2.95 o 
   7   1   1      162.55      135.78     15.44 o 
   8   1   1       24.24       24.02      2.96 o 
   9   1   1        9.74        7.44      2.02 o 
  10   1   1        7.56       10.33      2.61 o 
 -11   2   1        6.81       10.67      4.05 o 
 -10   2   1       16.13       15.31      2.70 o 
  -9   2   1      136.81      126.12     13.34 o 
  -8   2   1       98.37      102.65      9.34 o 
  -7   2   1       59.57       57.26      5.87 o 
  -6   2   1       58.11       52.67      3.83 o 
  -5   2   1      519.89      503.46      6.92 o 
  -4   2   1       77.64       86.36      0.85 o 
  -3   2   1      462.18      447.65      3.67 o 
  -2   2   1      491.12      448.44      4.56 o 
  -1   2   1     5003.75     4481.93      9.68 o 
   0   2   1      260.91      237.59      1.67 o 
   1   2   1     7524.05     6833.06     22.30 o 
   2   2   1       44.50       62.02      2.27 o 
   3   2   1      428.66      412.24      6.20 o 
   4   2   1      351.53      444.06      6.04 o 
   5   2   1       66.31       62.73      2.77 o 
   6   2   1        9.14        8.03      1.00 o 
   7   2   1      140.53      170.90      8.60 o 
   8   2   1       30.11       33.51      3.42 o 
   9   2   1        4.99        8.11      2.95 o 
  10   2   1       15.94       18.51      2.76 o 
 -11   3   1        3.91        8.52      4.18 o 
 -10   3   1        5.60        3.30      1.92 o 
  -9   3   1        5.32        4.45      2.15 o 
  -8   3   1       70.87       69.04      6.58 o 
  -7   3   1       21.66       18.71      3.20 o 
  -6   3   1       48.91       49.88      3.65 o 
  -5   3   1       24.81       24.88      1.63 o 
  -4   3   1      129.70      143.70      2.82 o 
  -3   3   1      842.70      906.22      4.76 o 
  -2   3   1     4307.25     4006.30     10.97 o 
  -1   3   1     5411.07     4856.48     13.56 o 
   0   3   1     7158.66     6380.38     15.90 o 
   1   3   1      714.73      730.47      3.78 o 
   2   3   1        9.29        5.81      1.38 o 
   3   3   1       20.44       25.91      2.37 o 
   4   3   1     1076.43     1187.06     11.93 o 
   5   3   1       29.34       29.02      2.14 o 
   6   3   1       21.83       22.44      1.89 o 
   7   3   1       76.01       73.53      5.45 o 
   8   3   1       34.46       36.74      4.32 o 
   9   3   1       12.96       13.31      3.06 o 
  10   3   1       12.24       16.16      3.30 o 
 -11   4   1        1.80        3.80      2.12 o 
 -10   4   1        4.09        3.46      1.99 o 
  -9   4   1       11.25       10.30      2.74 o 
  -8   4   1       10.24       10.84      2.09 o 
  -7   4   1        3.54        5.65      1.53 o 
  -6   4   1       47.16       46.03      3.80 o 
  -5   4   1       92.46       95.51      4.37 o 
  -4   4   1      118.19      122.39      2.79 o 
  -3   4   1      445.53      464.54      4.67 o 
  -2   4   1     3297.88     3192.62      9.10 o 
  -1   4   1     3812.58     3739.95     10.83 o 
   0   4   1     4026.23     3909.51      8.33 o 
   1   4   1      264.79      212.23      3.50 o 
   2   4   1      582.05      631.31      6.34 o 
   3   4   1      266.29      278.81      4.47 o 
   4   4   1      622.62      657.12      9.52 o 
   5   4   1        6.82        6.49      1.26 o 
   6   4   1       39.06       38.46      2.23 o 
   7   4   1      245.93      260.62      7.42 o 
   8   4   1        3.37        4.81      1.78 o 
   9   4   1        3.65        1.52      1.58 o 
  10   4   1        6.82        4.17      2.25 o 
 -11   5   1        2.47        0.00      3.36 o 
 -10   5   1        5.45        5.16      1.63 o 
  -9   5   1       90.35       82.18     10.39 o 
  -8   5   1      196.88      218.21     15.31 o 
  -7   5   1       51.48       49.19      5.31 o 
  -6   5   1       29.54       30.60      1.82 o 
  -5   5   1      331.20      354.75      4.36 o 
  -4   5   1      600.30      672.03      7.03 o 
  -3   5   1     1322.26     1405.84      8.61 o 
  -2   5   1     2299.56     2139.20      8.42 o 
  -1   5   1      158.29      158.55      2.25 o 
   0   5   1        1.83        0.00      1.78 o 
   1   5   1     1446.71     1373.62      5.84 o 
   2   5   1      247.51      238.99      3.52 o 
   3   5   1      195.51      193.61      3.45 o 
   4   5   1      122.65      117.76      4.21 o 
   5   5   1      143.77      138.18      3.84 o 
   6   5   1       35.87       33.90      2.57 o 
   7   5   1      279.33      311.00     15.94 o 
   8   5   1       40.70       44.90      4.07 o 
   9   5   1       19.85       21.93      3.23 o 
  10   5   1        3.65        2.38      2.43 o 
 -10   6   1        1.97        1.64      1.94 o 
  -9   6   1        1.62        4.88      1.95 o 
  -8   6   1       31.43       39.07      2.74 o 
  -7   6   1        5.60        4.93      2.22 o 
  -6   6   1       10.73        8.63      1.16 o 
  -5   6   1       65.65       64.99      4.26 o 
  -4   6   1      378.16      384.60      4.60 o 
  -3   6   1      264.39      358.97      4.88 o 
  -2   6   1      966.06     1021.81      9.43 o 
  -1   6   1      241.46      282.03      4.11 o 
   0   6   1     1700.69     1845.68      7.86 o 
   1   6   1       29.14       34.70      2.32 o 
   2   6   1      610.93      601.57      7.37 o 
   3   6   1      150.51      140.98      3.58 o 
   4   6   1       24.07       26.50      1.81 o 
   5   6   1      129.98      113.47      4.44 o 
   6   6   1      150.51      133.30      5.74 o 
   7   6   1       85.47       77.09      5.37 o 
   8   6   1        4.59        2.67      1.76 o 
   9   6   1        6.67        4.82      2.03 o 
  10   6   1        3.38        5.29      1.55 o 
 -10   7   1        5.21        1.60      2.22 o 
  -9   7   1        5.45        4.82      1.81 o 
  -8   7   1       64.08       66.46      5.81 o 
  -7   7   1       10.57       10.30      2.07 o 
  -6   7   1       65.00       67.57      4.73 o 
  -5   7   1      329.31      346.32      5.73 o 
  -4   7   1       38.63       53.29      3.59 o 
  -3   7   1      441.87      464.98      6.27 o 
  -2   7   1      384.58      400.04      4.70 o 
  -1   7   1      398.82      351.20      6.13 o 
   0   7   1      617.51      625.62      7.04 o 
   1   7   1      662.47      682.68      7.54 o 
   2   7   1      637.11      714.51      9.56 o 
   3   7   1      112.94      139.13      3.49 o 
   4   7   1       12.54        9.90      1.30 o 
   5   7   1       68.96       67.33      4.24 o 
   6   7   1        1.54        3.66      0.91 o 
   7   7   1       46.72       39.55      3.86 o 
   8   7   1        5.44        7.96      2.36 o 
   9   7   1        2.61        4.20      1.73 o 
  10   7   1        0.50        0.12      2.98 o 
 -10   8   1        0.51        4.81      2.44 o 
  -9   8   1       15.54       18.63      3.22 o 
  -8   8   1        5.86        7.16      2.52 o 
  -7   8   1       58.37       57.92      4.77 o 
  -6   8   1       11.87       13.23      1.25 o 
  -5   8   1       83.43       90.96      3.58 o 
  -4   8   1       87.81      107.61      4.24 o 
  -3   8   1       29.78       32.05      2.57 o 
  -2   8   1      103.64      109.32      3.14 o 
  -1   8   1      719.15      779.55     10.09 o 
   0   8   1      276.40      300.12      5.27 o 
   1   8   1      202.39      213.15      4.65 o 
   2   8   1       11.22       13.77      1.46 o 
   3   8   1       53.37       48.68      3.48 o 
   4   8   1       37.17       39.30      2.92 o 
   5   8   1      181.99      199.96      7.42 o 
   6   8   1       31.65       35.66      2.84 o 
   7   8   1        1.86        1.90      1.96 o 
   8   8   1       14.70       11.29      2.21 o 
   9   8   1        6.22        7.91      2.28 o 
 -10   9   1        6.06        6.85      3.57 o 
  -9   9   1       17.60       21.39      3.03 o 
  -8   9   1       18.73       20.06      2.50 o 
  -7   9   1       21.83       22.38      2.37 o 
  -6   9   1       77.33       74.96      3.64 o 
  -5   9   1       69.34       72.44      3.45 o 
  -4   9   1        6.28        4.88      1.03 o 
  -3   9   1      110.28      124.49      4.77 o 
  -2   9   1       30.94       26.09      2.66 o 
  -1   9   1       19.86       15.43      3.14 o 
   0   9   1        3.99        5.07      1.73 o 
   1   9   1      389.92      405.70      5.53 o 
   2   9   1        6.83        8.89      1.49 o 
   3   9   1       36.43       32.87      2.50 o 
   4   9   1      160.91      177.80      5.35 o 
   5   9   1       66.09       72.06      4.15 o 
   6   9   1       13.65       14.27      1.62 o 
   7   9   1       18.69       23.45      2.11 o 
   8   9   1        8.52        7.60      1.83 o 
   9   9   1        1.85        5.24      1.70 o 
  -9  10   1        0.80        3.74      3.39 o 
  -8  10   1        0.99        5.89      1.40 o 
  -7  10   1       19.55       21.43      2.61 o 
  -6  10   1       13.02       11.77      1.60 o 
  -5  10   1       13.24       12.09      1.43 o 
  -4  10   1       20.93       20.71      3.00 o 
  -3  10   1      180.40      188.03      4.33 o 
  -2  10   1      184.59      187.07      4.83 o 
  -1  10   1      125.78      160.94      4.97 o 
   0  10   1       81.40       71.70      5.71 o 
   1  10   1       14.53       14.23      1.91 o 
   2  10   1       20.70       21.66      1.85 o 
   3  10   1       59.57       64.53      4.53 o 
   4  10   1       53.82       49.00      3.37 o 
   5  10   1      201.00      229.88      6.97 o 
   6  10   1       40.43       36.24      2.63 o 
   7  10   1        5.96        3.03      1.47 o 
   8  10   1       12.60       11.78      2.14 o 
   9  10   1        0.46        5.96      2.61 o 
  -9  11   1        7.68        7.52      2.21 o 
  -8  11   1       25.04       24.32      3.27 o 
  -7  11   1        0.91        0.00      1.45 o 
  -6  11   1       18.72       14.86      1.46 o 
  -5  11   1        6.86        8.01      1.21 o 
  -4  11   1        7.60        5.98      1.96 o 
  -3  11   1       70.10       74.47      3.95 o 
  -2  11   1       90.33       74.11      3.73 o 
  -1  11   1       56.40       48.42      2.80 o 
   0  11   1       17.48       14.11      1.52 o 
   1  11   1       41.14       30.09      2.89 o 
   2  11   1       94.69      103.66      6.96 o 
   3  11   1       27.08       28.17      2.35 o 
   4  11   1       27.01       30.61      2.55 o 
   5  11   1       67.18       67.26      5.11 o 
   6  11   1       14.62       11.93      1.56 o 
   7  11   1        3.97        2.35      2.03 o 
   8  11   1        0.27        0.00      2.57 o 
  -8  12   1        0.49        4.14      1.40 o 
  -7  12   1       11.96        6.77      1.76 o 
  -6  12   1       13.30       17.00      1.80 o 
  -5  12   1       11.74       12.23      1.80 o 
  -4  12   1       10.75       12.30      1.68 o 
  -3  12   1       71.51       71.74      5.68 o 
  -2  12   1       42.91       42.96      2.95 o 
  -1  12   1       13.36       18.41      2.57 o 
   0  12   1      107.55      116.43      6.27 o 
   1  12   1      133.39      132.75      6.30 o 
   2  12   1      280.07      299.02      7.90 o 
   3  12   1       22.26       21.12      2.32 o 
   4  12   1       44.52       46.81      3.01 o 
   5  12   1       19.01       16.20      2.53 o 
   6  12   1       19.72       18.06      2.06 o 
   7  12   1       22.16       23.02      2.82 o 
   8  12   1        1.34        4.09      1.75 o 
  -8  13   1        5.10        6.37      1.56 o 
  -7  13   1       12.93       14.31      2.42 o 
  -6  13   1        0.98        3.30      1.54 o 
  -5  13   1        0.49        3.14      1.20 o 
  -4  13   1       18.03       18.00      1.80 o 
  -3  13   1        5.99        5.40      1.14 o 
  -2  13   1        7.97        7.47      1.44 o 
  -1  13   1        0.28        1.79      1.45 o 
   0  13   1       22.63       22.47      3.50 o 
   1  13   1       95.30      100.52      5.96 o 
   2  13   1        3.57        4.11      1.01 o 
   3  13   1        6.17        2.49      1.58 o 
   4  13   1       31.64       32.06      2.48 o 
   5  13   1        7.19        7.19      1.05 o 
   6  13   1        2.38        4.17      1.22 o 
   7  13   1        6.25        7.03      1.58 o 
  -7  14   1        3.86        3.54      1.51 o 
  -6  14   1        0.58        0.57      1.20 o 
  -5  14   1        2.17        4.27      1.10 o 
  -4  14   1       12.05        9.35      1.51 o 
  -3  14   1        1.34        1.99      1.03 o 
  -2  14   1       20.64       18.13      2.01 o 
  -1  14   1       30.06       24.28      2.43 o 
   0  14   1       12.10       12.33      1.60 o 
   1  14   1       57.81       57.75      4.56 o 
   2  14   1        5.08        4.45      1.24 o 
   3  14   1       37.40       36.47      3.29 o 
   4  14   1        1.67        2.62      1.38 o 
   5  14   1        2.07        1.33      1.25 o 
   6  14   1        3.44        6.08      2.09 o 
  -6  15   1        0.29        2.32      1.49 o 
  -5  15   1        1.92        3.15      1.15 o 
  -4  15   1        1.44        1.38      1.31 o 
  -3  15   1        1.33        0.54      1.60 o 
  -2  15   1       17.67       17.87      2.65 o 
  -1  15   1       16.14       13.89      1.56 o 
   0  15   1        5.98        4.57      1.18 o 
   1  15   1        1.28        3.47      1.16 o 
   2  15   1        4.95        5.23      1.09 o 
   3  15   1        2.14        3.06      0.98 o 
   4  15   1        1.07        2.65      2.36 o 
   5  15   1        0.81        2.17      1.96 o 
   6  15   1        5.08        4.62      2.48 o 
  -5  16   1        4.31        3.76      1.26 o 
  -4  16   1        0.49        1.27      2.09 o 
  -3  16   1        2.64        0.18      1.07 o 
  -2  16   1        4.71        3.69      1.40 o 
  -1  16   1        1.75        2.29      1.25 o 
   0  16   1        0.98        1.01      1.54 o 
   1  16   1        0.20        2.16      1.41 o 
   2  16   1        2.29        2.62      1.49 o 
   3  16   1        2.21        4.19      2.22 o 
   4  16   1        0.60        1.61      1.88 o 
   5  16   1        3.12        0.87      2.31 o 
  -4  17   1        1.79        3.93      2.72 o 
  -3  17   1        0.61        3.60      2.14 o 
  -2  17   1        3.35        1.23      1.83 o 
  -1  17   1        1.07        2.39      1.74 o 
   0  17   1        9.44        7.84      2.02 o 
   1  17   1        4.16        2.95      1.55 o 
   2  17   1        2.32        7.00      1.66 o 
   3  17   1        4.94        4.22      2.03 o 
  -1  18   1        1.54        3.48      2.58 o 
   0  18   1        7.19       11.48      3.29 o 
 -11   0   2        1.76        3.09      2.90 o 
 -10   0   2        0.81        9.50      3.32 o 
  -9   0   2        2.38        3.87      3.99 o 
  -8   0   2        3.01        5.17      1.72 o 
  -7   0   2      141.28      135.03     17.89 o 
  -6   0   2       21.93       33.46      5.91 o 
  -5   0   2       14.87       12.76      4.89 o 
  -4   0   2      142.17      181.47      2.77 o 
  -3   0   2      523.15      504.88      5.40 o 
  -2   0   2       96.00       58.98      3.60 o 
  -1   0   2       11.43       11.65      1.04 o 
   0   0   2     1122.63      905.68      3.57 o 
   1   0   2      466.14      467.93      8.31 o 
   2   0   2     1804.13     1564.64      7.62 o 
   3   0   2      232.60      277.77      4.64 o 
   4   0   2     3392.23     3864.68     26.28 o 
   5   0   2       93.89       87.88      7.91 o 
   6   0   2        0.99        0.00      1.79 o 
   7   0   2        0.48        4.15      2.08 o 
   8   0   2        0.00        1.55      3.04 o 
   9   0   2        0.34        0.00      3.49 o 
  10   0   2        7.36       12.92      5.37 o 
 -11   1   2        0.70        3.15      2.30 o 
 -10   1   2        2.86        7.78      1.44 o 
  -9   1   2       47.46       51.23      4.37 o 
  -8   1   2       11.13       15.26      2.35 o 
  -7   1   2       51.50       54.28      5.21 o 
  -6   1   2       84.01       81.96      8.68 o 
  -5   1   2      153.84      184.26      3.45 o 
  -4   1   2       89.53       72.88      2.38 o 
  -3   1   2      477.81      560.74      4.65 o 
  -2   1   2     1536.06     1287.32      6.21 o 
  -1   1   2     4695.64     4243.07      8.36 o 
   0   1   2     1357.64     1383.63      3.25 o 
   1   1   2      249.41      227.76      3.09 o 
   2   1   2      483.24      408.18      4.36 o 
   3   1   2     1374.42     1454.91      7.22 o 
   4   1   2     1427.05     1675.32     14.26 o 
   5   1   2        2.31        4.09      1.11 o 
   6   1   2       93.00       90.46      3.05 o 
   7   1   2       78.31       80.41      6.26 o 
   8   1   2       10.71       12.18      1.92 o 
   9   1   2        1.50        0.94      3.07 o 
  10   1   2        7.10        6.97      2.08 o 
 -11   2   2       18.11       21.58      4.73 o 
 -10   2   2       16.43       17.73      2.77 o 
  -9   2   2       51.20       53.54      5.97 o 
  -8   2   2      279.27      272.79     20.03 o 
  -7   2   2        5.13        1.99      1.75 o 
  -6   2   2      130.15      126.69      4.63 o 
  -5   2   2       81.43       93.90      2.55 o 
  -4   2   2      438.08      479.57      4.63 o 
  -3   2   2      415.21      463.19      5.39 o 
  -2   2   2     1342.08     1302.10      6.21 o 
  -1   2   2     9848.20     9359.67     30.51 o 
   0   2   2     1504.02     1368.35      3.96 o 
   1   2   2       76.57      101.93      3.19 o 
   2   2   2      132.49      121.40      1.87 o 
   3   2   2      638.03      725.18      6.30 o 
   4   2   2      481.84      455.10      7.09 o 
   5   2   2      127.00      147.79      3.67 o 
   6   2   2       29.67       27.29      2.44 o 
   7   2   2       86.64       78.00      7.68 o 
   8   2   2       23.94       25.66      3.76 o 
   9   2   2        3.31        2.00      2.40 o 
  10   2   2        4.37        4.03      3.16 o 
 -11   3   2        5.56        6.55      2.33 o 
 -10   3   2        0.77        3.77      3.10 o 
  -9   3   2      138.08      138.15     12.06 o 
  -8   3   2      150.69      147.37     12.04 o 
  -7   3   2       48.82       43.43      3.74 o 
  -6   3   2       31.50       29.89      2.50 o 
  -5   3   2      228.77      210.96      4.38 o 
  -4   3   2      504.61      568.51      5.56 o 
  -3   3   2      338.84      300.07      3.59 o 
  -2   3   2      341.19      242.19      2.95 o 
  -1   3   2      346.79      329.24      2.60 o 
   0   3   2     3518.10     2808.17     12.60 o 
   1   3   2       80.00       70.10      1.21 o 
   2   3   2      736.37      802.21      5.84 o 
   3   3   2      108.55      115.58      2.32 o 
   4   3   2      104.33      109.83      4.25 o 
   5   3   2      159.51      152.48      4.47 o 
   6   3   2      179.31      182.44      6.30 o 
   7   3   2       51.92       49.29      4.24 o 
   8   3   2        6.89        4.96      3.66 o 
   9   3   2        9.91        6.60      2.41 o 
  10   3   2        2.07        4.08      2.25 o 
 -11   4   2        0.09        0.00      2.67 o 
 -10   4   2       27.09       24.51      2.39 o 
  -9   4   2       25.21       30.87      3.39 o 
  -8   4   2      144.31      141.00     13.44 o 
  -7   4   2      102.01      101.64      4.12 o 
  -6   4   2       30.95       30.64      2.22 o 
  -5   4   2       54.84       68.60      3.02 o 
  -4   4   2      680.34      844.50     11.26 o 
  -3   4   2      882.68      869.26      9.77 o 
  -2   4   2      236.44      211.02      2.64 o 
  -1   4   2     1668.88     1448.52      7.13 o 
   0   4   2       60.09       67.21      2.20 o 
   1   4   2       62.19       77.05      1.66 o 
   2   4   2      172.13      193.91      4.91 o 
   3   4   2      120.06      137.42      2.80 o 
   4   4   2       24.32       26.06      1.95 o 
   5   4   2       51.11       52.07      2.73 o 
   6   4   2      160.79      166.74      4.72 o 
   7   4   2       76.57       82.45      6.23 o 
   8   4   2       10.35       10.06      2.58 o 
   9   4   2       12.32       13.49      1.90 o 
  10   4   2        1.28        0.00      2.70 o 
 -11   5   2        0.44        3.04      2.22 o 
 -10   5   2       17.21       13.53      2.35 o 
  -9   5   2        1.54        2.59      2.24 o 
  -8   5   2       36.75       41.44      4.87 o 
  -7   5   2      229.51      229.33      6.35 o 
  -6   5   2        3.20        3.51      0.68 o 
  -5   5   2       65.49       65.91      4.02 o 
  -4   5   2      603.16      667.55      8.72 o 
  -3   5   2     2697.83     3094.89     25.25 o 
  -2   5   2      424.58      465.38      5.16 o 
  -1   5   2     1338.25     1375.45     12.36 o 
   0   5   2      104.72      109.80      1.81 o 
   1   5   2      282.12      254.97      4.36 o 
   2   5   2      613.92      698.10      8.76 o 
   3   5   2      864.53     1013.29     10.82 o 
   4   5   2      426.13      452.01      7.08 o 
   5   5   2      237.07      229.83      4.06 o 
   6   5   2      111.06      108.70      5.22 o 
   7   5   2       10.32       10.16      1.68 o 
   8   5   2       16.54       12.08      2.15 o 
   9   5   2        2.84        4.08      1.82 o 
  10   5   2        0.37        3.13      1.90 o 
 -11   6   2        5.65        4.70      2.24 o 
 -10   6   2       11.52       13.13      2.67 o 
  -9   6   2        0.89        2.30      1.75 o 
  -8   6   2       31.96       22.72      3.34 o 
  -7   6   2       24.80       26.89      2.29 o 
  -6   6   2       78.85       62.69      5.53 o 
  -5   6   2       49.92       53.19      2.17 o 
  -4   6   2      303.79      314.67      4.84 o 
  -3   6   2      149.85      193.66      3.65 o 
  -2   6   2     2466.34     2653.25     24.76 o 
  -1   6   2      436.20      445.70      6.49 o 
   0   6   2      257.61      260.33      3.39 o 
   1   6   2      176.15      163.58      7.22 o 
   2   6   2      114.63      104.55      3.79 o 
   3   6   2      268.60      305.31      3.98 o 
   4   6   2       66.99       62.75      2.90 o 
   5   6   2      294.43      302.97      7.70 o 
   6   6   2        6.47        7.18      1.18 o 
   7   6   2       78.65       78.36      7.30 o 
   8   6   2       14.06       12.34      2.91 o 
   9   6   2        5.98        7.65      1.64 o 
  10   6   2        0.24        6.95      3.13 o 
 -10   7   2        5.37        7.38      1.78 o 
  -9   7   2        5.92        6.70      2.15 o 
  -8   7   2        0.05        1.15      1.28 o 
  -7   7   2       58.39       63.23      5.70 o 
  -6   7   2       28.48       25.32      2.04 o 
  -5   7   2        9.13       10.43      1.26 o 
  -4   7   2      390.47      434.05      5.60 o 
  -3   7   2      459.86      516.18      6.68 o 
  -2   7   2     1294.49     1355.82     19.26 o 
  -1   7   2      815.54      848.41      8.96 o 
   0   7   2      591.50      629.59      6.59 o 
   1   7   2       39.18       36.57      2.78 o 
   2   7   2      153.74      143.34      3.88 o 
   3   7   2       19.98       19.34      2.10 o 
   4   7   2      270.34      307.71      4.44 o 
   5   7   2       16.04       16.01      1.80 o 
   6   7   2       52.14       44.88      2.74 o 
   7   7   2       22.34       23.07      2.85 o 
   8   7   2       22.81       20.56      2.68 o 
   9   7   2        2.52        4.53      2.16 o 
 -10   8   2        0.57        1.28      2.57 o 
  -9   8   2       10.90       11.27      2.23 o 
  -8   8   2        4.47        2.54      2.43 o 
  -7   8   2        2.70        3.85      1.12 o 
  -6   8   2       25.69       22.48      1.87 o 
  -5   8   2       26.92       24.27      2.33 o 
  -4   8   2      226.37      221.74      4.12 o 
  -3   8   2      154.40      177.67      3.19 o 
  -2   8   2      343.11      334.74      4.96 o 
  -1   8   2      575.74      627.07      8.08 o 
   0   8   2       85.35       91.18      4.08 o 
   1   8   2       35.02       30.87      1.91 o 
   2   8   2       42.84       40.41      1.96 o 
   3   8   2        8.36        8.74      1.54 o 
   4   8   2       12.56       12.69      1.31 o 
   5   8   2      171.60      177.45      9.77 o 
   6   8   2      162.00      154.82      5.21 o 
   7   8   2        1.99        3.52      1.01 o 
   8   8   2        7.42        2.30      1.88 o 
   9   8   2        4.21        7.78      4.42 o 
 -10   9   2        9.47        9.48      2.10 o 
  -9   9   2       14.53       12.04      2.01 o 
  -8   9   2        7.17        7.44      1.75 o 
  -7   9   2       66.88       62.87      5.60 o 
  -6   9   2       47.94       50.70      2.70 o 
  -5   9   2        5.55        4.40      1.15 o 
  -4   9   2        1.98        1.89      1.03 o 
  -3   9   2       73.98       69.99      4.02 o 
  -2   9   2      210.36      209.03      4.05 o 
  -1   9   2      173.26      176.80      4.56 o 
   0   9   2       83.00       96.68      2.90 o 
   1   9   2       40.27       42.35      2.69 o 
   2   9   2       18.91       23.88      1.74 o 
   3   9   2       95.35      107.40      4.63 o 
   4   9   2       23.59       23.69      2.11 o 
   5   9   2       42.87       36.34      3.00 o 
   6   9   2       66.24       67.28      5.25 o 
   7   9   2       25.00       23.21      2.41 o 
   8   9   2        0.95        1.21      1.39 o 
   9   9   2        1.41       10.66      2.69 o 
  -9  10   2        6.54        5.35      2.13 o 
  -8  10   2        3.96        4.88      1.31 o 
  -7  10   2       19.01       17.21      1.79 o 
  -6  10   2        9.07        7.13      1.20 o 
  -5  10   2       21.98       25.16      2.12 o 
  -4  10   2       31.34       28.63      2.21 o 
  -3  10   2      166.86      194.51      6.52 o 
  -2  10   2      152.91      164.94      4.13 o 
  -1  10   2       26.59       24.46      1.87 o 
   0  10   2       83.57       89.74      6.63 o 
   1  10   2       35.05       33.63      2.24 o 
   2  10   2       31.51       28.89      2.29 o 
   3  10   2       53.72       55.38      3.64 o 
   4  10   2        2.57        5.63      1.03 o 
   5  10   2      133.76      127.53      6.45 o 
   6  10   2       81.30       65.20      5.62 o 
   7  10   2        0.49        1.75      1.34 o 
   8  10   2        1.30        2.84      2.01 o 
  -9  11   2       10.59        9.47      2.39 o 
  -8  11   2        0.48        0.76      1.57 o 
  -7  11   2        4.83        5.45      1.49 o 
  -6  11   2        2.86        5.28      1.13 o 
  -5  11   2        0.09        0.07      1.02 o 
  -4  11   2        3.56        5.37      1.17 o 
  -3  11   2       20.31       18.33      2.11 o 
  -2  11   2      138.45      155.33      6.74 o 
  -1  11   2      126.43      132.58      3.94 o 
   0  11   2        1.89        4.03      1.10 o 
   1  11   2       33.79       37.34      3.05 o 
   2  11   2       37.37       44.57      2.86 o 
   3  11   2       13.24       10.25      1.55 o 
   4  11   2       46.94       54.92      3.40 o 
   5  11   2       55.31       52.70      4.51 o 
   6  11   2       46.37       39.22      3.07 o 
   7  11   2        3.96        4.86      1.47 o 
   8  11   2        2.40        3.11      2.16 o 
  -8  12   2        0.60        1.53      1.68 o 
  -7  12   2       13.26       13.91      2.05 o 
  -6  12   2        2.11        2.09      1.71 o 
  -5  12   2       50.79       49.29      2.93 o 
  -4  12   2       17.01       16.07      2.09 o 
  -3  12   2       55.89       48.64      3.23 o 
  -2  12   2      191.90      210.23      4.87 o 
  -1  12   2       57.32       53.35      3.26 o 
   0  12   2       24.61       26.94      2.39 o 
   1  12   2       14.57       14.39      1.75 o 
   2  12   2       33.45       28.36      2.42 o 
   3  12   2       33.79       27.09      2.08 o 
   4  12   2        5.88        5.88      1.22 o 
   5  12   2       29.57       28.65      2.21 o 
   6  12   2        5.02        6.54      1.54 o 
   7  12   2        5.59        5.59      2.88 o 
  -8  13   2       17.73       17.03      3.06 o 
  -7  13   2        2.41        4.39      1.40 o 
  -6  13   2        6.27        6.73      1.50 o 
  -5  13   2        0.76        3.83      1.57 o 
  -4  13   2        3.84        0.63      1.71 o 
  -3  13   2       12.28        9.43      1.89 o 
  -2  13   2       22.39       18.95      2.15 o 
  -1  13   2       76.52       79.16      4.89 o 
   0  13   2        0.04        3.25      0.90 o 
   1  13   2       11.70       11.10      1.48 o 
   2  13   2      105.87      105.13      4.16 o 
   3  13   2       11.33       13.29      2.35 o 
   4  13   2        0.08        1.14      1.87 o 
   5  13   2        2.69        1.78      1.46 o 
   6  13   2        0.10        2.81      1.33 o 
   7  13   2        2.20        3.81      3.08 o 
  -7  14   2       11.69       11.24      2.45 o 
  -6  14   2       13.52       11.46      1.40 o 
  -5  14   2        0.28        1.15      1.61 o 
  -4  14   2        7.02        5.28      1.25 o 
  -3  14   2        6.91        2.64      1.25 o 
  -2  14   2       23.92       16.67      1.91 o 
  -1  14   2        5.04        2.97      1.30 o 
   0  14   2        1.99        3.13      0.88 o 
   1  14   2       23.37       15.85      1.62 o 
   2  14   2       14.97       15.74      2.04 o 
   3  14   2       16.26       12.40      2.28 o 
   4  14   2       15.04       11.20      2.04 o 
   5  14   2        5.36        7.41      2.33 o 
   6  14   2        0.15        1.99      2.16 o 
  -6  15   2        0.26        0.60      1.91 o 
  -5  15   2        0.44        2.66      1.23 o 
  -4  15   2        0.26        4.47      1.53 o 
  -3  15   2        7.09        4.76      1.06 o 
  -2  15   2        2.85        5.25      1.61 o 
  -1  15   2       18.94       17.19      2.01 o 
   0  15   2        7.27        6.20      1.66 o 
   1  15   2        1.56        0.68      3.04 o 
   2  15   2       11.27        9.41      1.65 o 
   3  15   2        6.43        6.70      2.85 o 
   4  15   2        1.97        2.77      1.26 o 
   5  15   2        5.79        4.63      1.62 o 
  -5  16   2        2.96        3.44      1.47 o 
  -4  16   2        0.63        3.06      1.80 o 
  -3  16   2        2.95        3.32      1.36 o 
  -2  16   2        7.52        7.79      1.87 o 
  -1  16   2        5.18        3.44      2.19 o 
   0  16   2        5.81        6.75      1.97 o 
   1  16   2       18.06       21.22      2.22 o 
   2  16   2        0.30        2.93      2.13 o 
   3  16   2        2.67        4.00      1.62 o 
   4  16   2        4.38        4.31      1.68 o 
  -4  17   2        2.07        2.53      1.51 o 
  -3  17   2        0.28        3.32      1.48 o 
  -2  17   2        0.05        0.97      2.87 o 
  -1  17   2       12.78        6.01      2.40 o 
   0  17   2       39.19       35.56      6.87 o 
   1  17   2        2.01        4.76      2.26 o 
   2  17   2        3.69        0.68      1.67 o 
   3  17   2       11.98       11.08      2.32 o 
 -11   0   3        0.12        6.34      3.00 o 
 -10   0   3        6.01        7.03      2.49 o 
  -9   0   3       29.75       28.52      5.49 o 
  -8   0   3       34.41       33.21      4.15 o 
  -7   0   3        6.84        7.81      3.38 o 
  -6   0   3        0.02        0.00      2.53 o 
  -5   0   3      683.28      764.58     10.68 o 
  -4   0   3      413.09      375.30      5.48 o 
  -3   0   3     1217.26     1078.99     16.06 o 
  -1   0   3     9824.90     9146.37     49.32 o 
   0   0   3     5102.17     4899.21     17.25 o 
   1   0   3      110.24       95.66      7.36 o 
   2   0   3       47.58       55.16      3.38 o 
   3   0   3      135.37      138.34      4.07 o 
   4   0   3       51.88       40.43      3.38 o 
   5   0   3        1.03        1.34      0.86 o 
   6   0   3       23.46       21.45      1.96 o 
   7   0   3        4.26        4.32      1.94 o 
   8   0   3        7.62        6.78      2.71 o 
   9   0   3        3.26        2.66      1.89 o 
  10   0   3       14.79       19.29      5.45 o 
 -11   1   3        9.27       10.46      1.97 o 
 -10   1   3        2.40        4.19      3.97 o 
  -9   1   3        1.62        1.51      2.98 o 
  -8   1   3       33.92       32.90      4.18 o 
  -7   1   3       54.22       67.33      6.48 o 
  -6   1   3       72.14       54.90      4.09 o 
  -5   1   3      455.48      499.23      7.39 o 
  -4   1   3      568.43      619.21      6.14 o 
  -3   1   3     1063.70     1058.35      5.11 o 
  -2   1   3       54.56       42.12      5.18 o 
  -1   1   3     3917.44     3633.18     16.59 o 
   0   1   3    14598.39    12886.83     26.12 o 
   1   1   3      709.54      704.53      4.21 o 
   2   1   3      120.07      136.23      3.90 o 
   3   1   3     1505.08     1684.92     15.86 o 
   4   1   3       53.35       52.18      4.67 o 
   5   1   3       37.96       35.45      2.61 o 
   6   1   3        5.11        3.95      1.07 o 
   7   1   3        0.44        3.81      1.62 o 
   8   1   3       22.02       22.41      3.37 o 
   9   1   3        5.98        6.71      2.08 o 
  10   1   3       42.65       46.44      4.66 o 
 -11   2   3        1.03        5.29      4.90 o 
 -10   2   3        0.71        0.00      3.02 o 
  -9   2   3       20.20       20.31      2.90 o 
  -8   2   3       28.58       26.94      2.90 o 
  -7   2   3      115.03      110.79      9.60 o 
  -6   2   3      215.76      264.19      7.42 o 
  -5   2   3       73.53       68.57      3.05 o 
  -4   2   3       64.99       65.43      2.59 o 
  -3   2   3      520.57      529.09      6.00 o 
  -2   2   3      341.83      276.11      3.19 o 
  -1   2   3     2077.20     1922.12      8.12 o 
   0   2   3      208.21      204.42      1.42 o 
   1   2   3     2099.96     1977.84      7.31 o 
   2   2   3      361.02      367.90      4.22 o 
   3   2   3     2088.77     2391.36     22.94 o 
   4   2   3       28.84       26.43      2.24 o 
   5   2   3       96.52       97.17      2.85 o 
   6   2   3       83.45       82.80      5.41 o 
   7   2   3       28.03       22.15      2.52 o 
   8   2   3       13.86       19.90      3.25 o 
   9   2   3        3.88        4.24      1.34 o 
  10   2   3       28.03       30.95      5.60 o 
 -11   3   3        2.71        8.03      2.41 o 
 -10   3   3        3.53        4.27      2.19 o 
  -9   3   3       94.26       97.06     12.40 o 
  -8   3   3       60.83       61.14      6.69 o 
  -7   3   3      170.14      167.23      4.72 o 
  -6   3   3      362.79      348.45      4.53 o 
  -5   3   3      555.38      650.76      7.26 o 
  -4   3   3      152.91      149.04      3.33 o 
  -3   3   3      104.10       85.98      2.77 o 
  -2   3   3      170.60      157.37      3.69 o 
  -1   3   3      331.96      361.50      5.39 o 
   0   3   3      504.64      463.15      4.92 o 
   1   3   3      169.37      163.32      2.03 o 
   2   3   3      543.61      526.03      6.43 o 
   3   3   3      286.19      324.15      5.51 o 
   4   3   3       13.26       12.70      1.16 o 
   5   3   3       45.16       51.75      5.20 o 
   6   3   3       61.95       62.87      4.25 o 
   7   3   3       72.68       69.11      6.92 o 
   8   3   3        7.97        4.87      1.74 o 
   9   3   3        8.96        9.71      2.06 o 
  10   3   3        0.87        1.38      2.08 o 
 -11   4   3        5.21        4.79      2.38 o 
 -10   4   3       21.25       17.68      3.10 o 
  -9   4   3       73.29       77.07      6.71 o 
  -8   4   3      137.55      134.71     11.02 o 
  -7   4   3       82.06       81.09      6.41 o 
  -6   4   3        1.83        2.30      0.59 o 
  -5   4   3      151.63      178.45      3.87 o 
  -4   4   3      852.17      928.87      8.75 o 
  -3   4   3      158.91      162.17      2.49 o 
  -2   4   3      557.55      620.44      5.87 o 
  -1   4   3      169.80      153.27      1.76 o 
   0   4   3      189.08      207.24      1.60 o 
   1   4   3      150.50      138.36      1.98 o 
   2   4   3      370.24      375.98      4.60 o 
   3   4   3      899.40      899.74     10.41 o 
   4   4   3      169.36      164.20      4.06 o 
   5   4   3       11.66       14.46      1.95 o 
   6   4   3      129.80      124.24      6.05 o 
   7   4   3      163.66      167.82      6.42 o 
   8   4   3       16.86       17.96      2.09 o 
   9   4   3        7.24       12.25      2.67 o 
  10   4   3        4.84        5.67      2.02 o 
 -11   5   3        9.61       12.77      2.28 o 
 -10   5   3        4.71        3.46      1.72 o 
  -9   5   3        1.37        2.37      2.20 o 
  -8   5   3       63.52       59.69      4.67 o 
  -7   5   3      183.87      186.36      5.33 o 
  -6   5   3       26.02       27.16      2.06 o 
  -5   5   3       87.93       79.78      5.16 o 
  -4   5   3      475.59      525.54      5.96 o 
  -3   5   3      242.79      261.19      4.86 o 
  -2   5   3      625.71      639.62      6.06 o 
  -1   5   3       24.86       28.16      0.96 o 
   0   5   3     1143.27     1132.44      7.78 o 
   1   5   3      784.83      775.92      6.05 o 
   2   5   3      233.29      208.44      5.43 o 
   3   5   3       67.49       66.54      2.79 o 
   4   5   3       88.63       81.30      2.95 o 
   5   5   3      230.54      241.65      4.74 o 
   6   5   3       46.60       47.04      3.51 o 
   7   5   3        7.52        5.77      1.29 o 
   8   5   3       12.73       10.22      2.23 o 
   9   5   3       25.34       23.81      4.06 o 
 -11   6   3        2.78        6.32      2.98 o 
 -10   6   3       31.13       32.64      4.43 o 
  -9   6   3       14.70       15.93      2.46 o 
  -8   6   3       13.67        9.22      1.59 o 
  -7   6   3       82.39       84.57      6.61 o 
  -6   6   3       48.13       43.39      2.37 o 
  -5   6   3       63.72       89.16      3.19 o 
  -4   6   3      146.41      150.14      2.81 o 
  -3   6   3      483.30      531.09      6.67 o 
  -2   6   3       53.32       53.52      2.08 o 
  -1   6   3      385.64      367.32      3.68 o 
   0   6   3      103.11       88.05      2.08 o 
   1   6   3      265.46      262.77      3.68 o 
   2   6   3      350.92      347.50      5.66 o 
   3   6   3      149.62      153.79      3.74 o 
   4   6   3       15.62       15.59      1.52 o 
   5   6   3       21.66       20.29      1.96 o 
   6   6   3        9.08        7.02      2.09 o 
   7   6   3       90.69       89.80      7.84 o 
   8   6   3        4.84        9.71      2.97 o 
   9   6   3        1.60        1.13      1.35 o 
 -10   7   3        4.62        5.82      2.10 o 
  -9   7   3       11.85       11.27      1.99 o 
  -8   7   3       72.91       72.87      5.50 o 
  -7   7   3      100.14      101.04      5.83 o 
  -6   7   3      112.11      115.63      3.77 o 
  -5   7   3       64.37       61.03      4.58 o 
  -4   7   3       99.84      121.10      5.43 o 
  -3   7   3      202.72      203.84      6.49 o 
  -2   7   3      299.75      304.14      4.41 o 
  -1   7   3       58.57       70.34      2.59 o 
   0   7   3      177.07      172.50      2.87 o 
   1   7   3       26.37       26.06      2.37 o 
   2   7   3      203.73      209.85      3.63 o 
   3   7   3      254.19      250.59      3.94 o 
   4   7   3      401.42      413.92      7.98 o 
   5   7   3       79.17       77.39      6.36 o 
   6   7   3      193.67      197.07      7.48 o 
   7   7   3        2.80        2.25      1.16 o 
   8   7   3        9.78       10.43      2.34 o 
   9   7   3        1.87        4.40      1.79 o 
 -10   8   3        1.34        5.36      1.68 o 
  -9   8   3        5.82        5.47      2.03 o 
  -8   8   3       38.91       37.07      3.71 o 
  -7   8   3       18.43       22.92      1.57 o 
  -6   8   3      379.86      447.41      7.12 o 
  -5   8   3      116.39      116.28      5.80 o 
  -4   8   3       33.65       34.54      2.76 o 
  -3   8   3        3.59        2.85      1.00 o 
  -2   8   3       69.64       72.47      2.55 o 
  -1   8   3        2.72        1.52      1.03 o 
   0   8   3       24.48       30.05      2.07 o 
   1   8   3       28.91       27.88      1.45 o 
   2   8   3        3.27        3.70      0.85 o 
   3   8   3      131.82      143.43      6.45 o 
   4   8   3      338.33      337.07      4.76 o 
   5   8   3      138.51      138.30      7.16 o 
   6   8   3       42.60       43.30      3.55 o 
   7   8   3        1.59        2.48      1.35 o 
   8   8   3        0.11        1.22      3.28 o 
   9   8   3        5.27        6.23      2.22 o 
 -10   9   3        3.20        2.25      1.86 o 
  -9   9   3        1.10        2.72      3.44 o 
  -8   9   3        6.23        3.43      1.80 o 
  -7   9   3      222.90      210.87      5.77 o 
  -6   9   3       95.34       97.45      6.89 o 
  -5   9   3       54.62       60.27      3.44 o 
  -4   9   3       20.41       20.59      1.62 o 
  -3   9   3       15.02       14.46      1.46 o 
  -2   9   3      221.45      233.24      3.68 o 
  -1   9   3       24.60       27.82      1.94 o 
   0   9   3       41.85       38.86      1.83 o 
   1   9   3        0.27        1.67      1.47 o 
   2   9   3       34.00       34.59      2.85 o 
   3   9   3       92.26       82.76      5.87 o 
   4   9   3       31.30       28.97      2.43 o 
   5   9   3        5.20        4.05      1.04 o 
   6   9   3        7.55        5.69      1.39 o 
   7   9   3        1.21        4.08      3.04 o 
   8   9   3        6.31        7.62      2.17 o 
  -9  10   3        2.77        5.59      2.19 o 
  -8  10   3        8.23        5.86      1.17 o 
  -7  10   3        1.92        2.83      1.54 o 
  -6  10   3       87.44       74.48      5.28 o 
  -5  10   3       10.91        6.57      1.12 o 
  -4  10   3       38.01       41.87      3.38 o 
  -3  10   3       18.57       16.04      2.01 o 
  -2  10   3      140.11      146.03      4.17 o 
  -1  10   3      160.45      163.19      4.21 o 
   0  10   3        3.72        4.02      1.77 o 
   1  10   3      135.51      121.23      6.74 o 
   2  10   3       68.12       61.09      4.41 o 
   3  10   3       19.04       18.84      1.80 o 
   4  10   3       11.83       14.60      1.83 o 
   5  10   3        0.85        1.34      1.27 o 
   6  10   3        4.72        3.66      1.65 o 
   7  10   3        1.68        1.58      1.06 o 
   8  10   3        4.10        9.39      2.75 o 
  -9  11   3        1.58        5.14      2.10 o 
  -8  11   3        5.84        4.73      1.41 o 
  -7  11   3        2.85        4.35      0.97 o 
  -6  11   3        4.96        4.80      1.33 o 
  -5  11   3       21.76       19.88      2.06 o 
  -4  11   3       92.74       83.86      6.60 o 
  -3  11   3       53.23       60.12      4.18 o 
  -2  11   3      137.13      138.97      4.03 o 
  -1  11   3       80.28       82.38      3.60 o 
   0  11   3      176.48      186.04      6.79 o 
   1  11   3      130.14      144.61      9.84 o 
   2  11   3       35.69       30.17      2.20 o 
   3  11   3       34.76       37.16      2.71 o 
   4  11   3       23.54       22.08      3.52 o 
   5  11   3        4.85        4.98      1.34 o 
   6  11   3        9.74        8.66      1.48 o 
   7  11   3        1.37        3.55      2.81 o 
  -8  12   3        4.33        3.12      1.65 o 
  -7  12   3        6.22        6.94      1.47 o 
  -6  12   3        6.80        4.84      1.87 o 
  -5  12   3       55.24       53.71      4.42 o 
  -4  12   3       37.25       45.36      2.56 o 
  -3  12   3       44.52       45.69      3.97 o 
  -2  12   3       44.94       35.89      3.12 o 
  -1  12   3       73.78       70.39      3.43 o 
   0  12   3       42.12       43.01      2.79 o 
   1  12   3      148.74      143.09      4.49 o 
   2  12   3       58.69       50.92      4.56 o 
   3  12   3       30.82       27.18      2.65 o 
   4  12   3       24.71       23.40      2.26 o 
   5  12   3        8.10        3.80      2.14 o 
   6  12   3        2.69        9.02      1.58 o 
   7  12   3        2.42        4.04      2.21 o 
  -8  13   3        3.47        5.03      1.30 o 
  -7  13   3        0.08        2.34      1.83 o 
  -6  13   3        1.17        1.41      1.19 o 
  -5  13   3       12.10       15.97      1.92 o 
  -4  13   3       42.09       42.11      4.40 o 
  -3  13   3       12.51       12.92      2.52 o 
  -2  13   3       13.48       10.09      1.77 o 
  -1  13   3       21.41       19.99      2.09 o 
   0  13   3       31.22       26.31      2.83 o 
   1  13   3       43.45       39.66      4.29 o 
   2  13   3       39.44       47.45      5.12 o 
   3  13   3       11.01        8.38      3.50 o 
   4  13   3        6.29        4.78      1.24 o 
   5  13   3       11.76       10.78      2.31 o 
   6  13   3        9.18        5.56      2.06 o 
  -7  14   3        3.00        4.89      1.70 o 
  -6  14   3        0.75        3.05      1.25 o 
  -5  14   3       11.89       14.39      1.78 o 
  -4  14   3        3.27        3.71      1.44 o 
  -3  14   3        2.66        0.00      2.73 o 
  -2  14   3       14.90       13.60      1.90 o 
  -1  14   3        2.94        1.30      1.71 o 
   0  14   3       21.78       23.42      3.62 o 
   1  14   3       18.10       16.07      3.33 o 
   2  14   3       14.71       14.22      2.53 o 
   3  14   3       12.24       13.10      2.08 o 
   4  14   3        7.91        8.35      2.49 o 
   5  14   3        0.00        2.13      2.28 o 
   6  14   3        1.32        6.26      2.55 o 
  -6  15   3        1.50        2.82      1.69 o 
  -5  15   3        1.90        4.30      1.60 o 
  -4  15   3        0.09        1.44      1.34 o 
  -3  15   3        2.70        5.38      1.53 o 
  -2  15   3        2.25        1.45      2.34 o 
  -1  15   3        6.32        7.93      2.20 o 
   0  15   3        6.68        7.54      1.75 o 
   1  15   3        6.39        5.79      2.13 o 
   2  15   3       11.47        9.89      1.64 o 
   3  15   3        1.34        4.85      2.28 o 
   4  15   3        0.65        0.76      1.26 o 
   5  15   3        2.68        5.96      1.67 o 
  -5  16   3        7.24        5.64      2.15 o 
  -4  16   3        2.03        1.42      1.93 o 
  -3  16   3        1.44        4.92      1.75 o 
  -2  16   3        8.64       11.74      2.85 o 
  -1  16   3       11.48       15.64      2.13 o 
   0  16   3        1.13        4.28      1.93 o 
   1  16   3        9.06        7.48      2.69 o 
   2  16   3        0.48        2.92      1.43 o 
   3  16   3        1.71        4.05      2.22 o 
   4  16   3        1.56        2.79      1.53 o 
  -4  17   3        1.50        4.22      1.74 o 
  -3  17   3        0.87        3.32      2.07 o 
  -2  17   3        5.41        1.55      1.55 o 
  -1  17   3        4.47        2.55      2.47 o 
   0  17   3       23.80       25.91      3.36 o 
   1  17   3        0.07        0.90      2.14 o 
   2  17   3        1.28        1.79      3.54 o 
 -11   0   4        0.13        0.00      2.96 o 
 -10   0   4       56.18       42.20      8.17 o 
  -9   0   4        3.07        1.18      3.18 o 
  -8   0   4       13.27       21.16      6.46 o 
  -7   0   4      186.58      184.12     21.48 o 
  -6   0   4       50.20       48.78      4.73 o 
  -5   0   4       37.07       41.50      4.22 o 
  -4   0   4      643.77      573.24      7.62 o 
  -3   0   4      731.74      699.68      9.32 o 
  -2   0   4     2318.31     2295.79     12.60 o 
  -1   0   4       29.33       20.27      2.29 o 
   0   0   4      649.51      720.90      6.91 o 
   1   0   4      730.49      615.46      8.50 o 
   2   0   4      443.86      546.66      8.55 o 
   3   0   4     1373.63     1437.07     28.26 o 
   4   0   4      104.40      100.99     15.57 o 
   5   0   4       46.92       49.42      3.07 o 
   6   0   4      100.18       91.59      7.71 o 
   7   0   4      160.09      150.61     12.55 o 
   8   0   4        8.27        6.20      9.14 o 
   9   0   4        0.01        2.45      3.34 o 
 -11   1   4        1.75        4.62      2.95 o 
 -10   1   4        3.65        5.63      1.50 o 
  -9   1   4       34.87       29.79      2.89 o 
  -8   1   4       16.19       17.96      3.01 o 
  -7   1   4       75.59       86.00      8.32 o 
  -6   1   4      103.20      114.94      4.26 o 
  -5   1   4      229.17      226.55      3.72 o 
  -4   1   4      153.34      118.63      2.24 o 
  -3   1   4     1028.54      943.24      7.68 o 
  -2   1   4      151.65      172.71      3.00 o 
  -1   1   4     1745.31     1766.20      7.35 o 
   0   1   4      379.94      369.31      4.17 o 
   1   1   4      995.62      919.63      5.28 o 
   2   1   4      100.02       94.19      3.71 o 
   3   1   4      258.25      322.08      6.42 o 
   4   1   4      217.06      250.79     14.11 o 
   5   1   4       65.07       68.59      5.44 o 
   6   1   4       67.36       69.75      3.05 o 
   7   1   4       15.95       20.85      2.29 o 
   8   1   4       30.25       29.70      3.95 o 
   9   1   4        5.83        8.32      2.12 o 
 -11   2   4        9.95        9.87      2.27 o 
 -10   2   4       35.30       39.96      4.29 o 
  -9   2   4       79.45       97.66      8.60 o 
  -8   2   4       52.11       62.62      4.37 o 
  -7   2   4       19.68       19.62      2.70 o 
  -6   2   4        9.14        8.33      0.91 o 
  -5   2   4       76.90       52.26      2.18 o 
  -4   2   4      475.31      513.44      6.03 o 
  -3   2   4       12.21        9.04      0.97 o 
  -2   2   4      602.89      601.15      5.93 o 
  -1   2   4      183.87      169.30      2.43 o 
   0   2   4      498.22      471.67      4.99 o 
   1   2   4      118.29      111.23      2.55 o 
   2   2   4        4.50        7.81      1.09 o 
   3   2   4      159.74      206.27      3.81 o 
   4   2   4       68.00       58.13      3.47 o 
   5   2   4       87.14       83.22      6.84 o 
   6   2   4       71.27       70.47      3.96 o 
   7   2   4        2.47        2.93      2.18 o 
   8   2   4        3.09        6.44      1.99 o 
   9   2   4        0.80        4.33      2.44 o 
 -11   3   4        0.30        3.82      1.96 o 
 -10   3   4        3.53        4.04      1.94 o 
  -9   3   4       25.41       23.79      2.99 o 
  -8   3   4       69.23       76.52      7.14 o 
  -7   3   4       29.96       29.10      2.35 o 
  -6   3   4      275.68      298.51      3.12 o 
  -5   3   4      297.42      350.01      5.25 o 
  -4   3   4      998.92     1073.98     13.63 o 
  -3   3   4      217.91      202.98      3.43 o 
  -2   3   4       36.73       35.63      1.65 o 
  -1   3   4      544.39      495.32      4.24 o 
   0   3   4      473.24      484.42      4.22 o 
   1   3   4      125.82       95.18      3.14 o 
   2   3   4      104.76      113.95      2.63 o 
   3   3   4      274.67      312.10      5.01 o 
   4   3   4      234.15      246.25      4.16 o 
   5   3   4       24.01       29.33      2.11 o 
   6   3   4        9.14        8.39      1.66 o 
   7   3   4       15.42       14.24      1.67 o 
   8   3   4        5.46        5.14      2.04 o 
   9   3   4        0.18        0.71      2.78 o 
 -11   4   4        1.86        0.00      2.35 o 
 -10   4   4        9.71       12.00      2.77 o 
  -9   4   4       93.76       95.05     10.08 o 
  -8   4   4        2.48        3.50      2.12 o 
  -7   4   4       50.34       55.59      3.67 o 
  -6   4   4        8.31        9.96      1.02 o 
  -5   4   4       17.18       23.38      1.99 o 
  -4   4   4      625.28      671.67      7.53 o 
  -3   4   4      788.74      888.58     15.36 o 
  -2   4   4       20.27       20.20      1.27 o 
  -1   4   4      451.67      446.53      8.40 o 
   0   4   4      122.12      111.23      2.35 o 
   1   4   4      726.26      736.41      7.48 o 
   2   4   4      601.79      702.59      8.90 o 
   3   4   4      127.02      132.56      2.62 o 
   4   4   4       11.25        9.20      1.70 o 
   5   4   4        1.56        2.99      0.90 o 
   6   4   4       22.19       21.46      2.73 o 
   7   4   4       10.52        6.10      1.46 o 
   8   4   4       12.20        6.95      1.97 o 
   9   4   4        4.57        5.97      2.12 o 
 -11   5   4        0.93        6.02      1.98 o 
 -10   5   4        6.39        7.87      1.57 o 
  -9   5   4        0.20        1.37      1.59 o 
  -8   5   4        5.48        4.18      1.08 o 
  -7   5   4       10.22        8.29      1.33 o 
  -6   5   4      135.75      151.31      5.79 o 
  -5   5   4        8.20       10.49      1.15 o 
  -4   5   4      329.46      366.36      5.95 o 
  -3   5   4      754.34      781.86      8.34 o 
  -2   5   4      108.18      128.12      2.22 o 
  -1   5   4      187.46      172.84      2.69 o 
   0   5   4       80.69       78.57      1.76 o 
   1   5   4       25.89       26.34      1.98 o 
   2   5   4      152.11      169.66      5.29 o 
   3   5   4       44.68       46.12      3.38 o 
   4   5   4        3.41        3.14      0.96 o 
   5   5   4       76.69       75.54      4.15 o 
   6   5   4       73.79       69.03      4.81 o 
   7   5   4       29.11       28.97      5.34 o 
   8   5   4       16.12       13.62      2.14 o 
   9   5   4        1.75        5.10      1.68 o 
 -11   6   4        2.97        4.47      2.45 o 
 -10   6   4        2.91        6.90      1.80 o 
  -9   6   4        8.64        8.97      2.01 o 
  -8   6   4       22.13       21.48      2.23 o 
  -7   6   4       24.09       28.30      2.76 o 
  -6   6   4        8.11        7.07      0.89 o 
  -5   6   4      219.01      242.06      3.95 o 
  -4   6   4      127.36      110.15      4.17 o 
  -3   6   4      269.57      298.89      4.67 o 
  -2   6   4      506.98      552.07      5.69 o 
  -1   6   4       79.82       90.01      1.94 o 
   0   6   4      116.63      117.26      5.72 o 
   1   6   4       36.97       46.93      2.53 o 
   2   6   4      147.13      120.79      4.20 o 
   3   6   4       92.94      104.00      3.57 o 
   4   6   4       22.03       24.01      2.18 o 
   5   6   4        1.70        4.74      1.51 o 
   6   6   4        2.99        3.77      1.20 o 
   7   6   4       37.01       33.63      3.65 o 
   8   6   4       11.75       14.62      3.39 o 
   9   6   4        3.57        4.55      2.34 o 
 -11   7   4        3.63        3.92      1.70 o 
 -10   7   4        0.43        0.00      1.87 o 
  -9   7   4        3.02        2.90      1.35 o 
  -8   7   4       12.60       11.59      1.70 o 
  -7   7   4        2.74        2.91      1.56 o 
  -6   7   4       21.23       23.08      2.34 o 
  -5   7   4      140.46      148.58      4.10 o 
  -4   7   4       29.46       29.55      2.23 o 
  -3   7   4       40.52       37.41      2.62 o 
  -2   7   4      137.05      133.60      3.50 o 
  -1   7   4       78.07       74.72      2.49 o 
   0   7   4      285.12      288.27      5.00 o 
   1   7   4      177.25      213.81      2.95 o 
   2   7   4      119.33      127.07      2.89 o 
   3   7   4        1.28        1.01      0.74 o 
   4   7   4        5.99        4.36      1.30 o 
   5   7   4       20.25       20.81      1.93 o 
   6   7   4       17.68       18.60      1.65 o 
   7   7   4       13.93       11.07      1.68 o 
   8   7   4        9.52        9.04      2.57 o 
 -10   8   4       10.66        8.72      2.60 o 
  -9   8   4        4.38        6.92      2.11 o 
  -8   8   4       29.24       31.43      2.79 o 
  -7   8   4       29.33       31.29      2.63 o 
  -6   8   4       42.15       45.63      3.22 o 
  -5   8   4       20.48       16.22      2.15 o 
  -4   8   4        4.84        2.94      1.34 o 
  -3   8   4       43.10       53.10      2.81 o 
  -2   8   4       26.83       22.96      1.68 o 
  -1   8   4      217.99      231.86      5.35 o 
   0   8   4       33.31       27.21      1.83 o 
   1   8   4      201.64      201.29      3.34 o 
   2   8   4      110.77       94.89      2.82 o 
   3   8   4       69.47       60.40      4.79 o 
   4   8   4       21.33       16.28      1.89 o 
   5   8   4       24.13       25.46      1.95 o 
   6   8   4        3.14        4.42      1.41 o 
   7   8   4       10.09        7.54      1.47 o 
   8   8   4        2.98        1.35      1.99 o 
 -10   9   4       19.90       26.10      2.86 o 
  -9   9   4        5.92        6.85      2.94 o 
  -8   9   4        8.51       10.50      2.06 o 
  -7   9   4       88.55       82.25      5.97 o 
  -6   9   4        1.84        2.55      0.96 o 
  -5   9   4       45.83       45.09      3.01 o 
  -4   9   4       31.87       32.10      2.46 o 
  -3   9   4      119.89      126.77      4.29 o 
  -2   9   4       20.73       17.55      2.90 o 
  -1   9   4       26.82       23.50      2.85 o 
   0   9   4      145.10      165.56      3.38 o 
   1   9   4        9.02       12.33      2.68 o 
   2   9   4       76.58       68.25      4.93 o 
   3   9   4       40.52       38.24      2.41 o 
   4   9   4       10.65        9.57      1.58 o 
   5   9   4       24.70       22.52      1.87 o 
   6   9   4        0.94        0.85      1.50 o 
   7   9   4        0.35        3.03      2.48 o 
   8   9   4        3.73        7.10      2.48 o 
 -10  10   4       12.07       13.70      2.54 o 
  -9  10   4        1.35        1.68      1.82 o 
  -8  10   4        3.89        5.76      1.24 o 
  -7  10   4        1.93        3.75      1.08 o 
  -6  10   4       13.06        8.64      1.50 o 
  -5  10   4       26.04       25.93      2.13 o 
  -4  10   4       39.88       46.97      3.45 o 
  -3  10   4       21.32       11.57      2.93 o 
  -2  10   4       66.62       72.71      4.84 o 
  -1  10   4        3.26        2.46      0.85 o 
   0  10   4       70.26       77.30      6.89 o 
   1  10   4        0.25        1.78      3.04 o 
   2  10   4       11.07       10.66      1.48 o 
   3  10   4       34.45       34.98      3.10 o 
   4  10   4       30.72       28.60      2.73 o 
   5  10   4        9.79        9.24      1.76 o 
   6  10   4        0.18        4.06      1.28 o 
   7  10   4        3.28        5.85      3.13 o 
  -9  11   4        1.30        3.99      3.37 o 
  -8  11   4        0.27        1.48      1.34 o 
  -7  11   4        0.66        0.09      1.16 o 
  -6  11   4        4.43        4.46      1.11 o 
  -5  11   4        7.31        5.97      1.24 o 
  -4  11   4       23.79       22.79      2.21 o 
  -3  11   4       52.82       51.55      3.52 o 
  -2  11   4       44.40       39.30      3.41 o 
  -1  11   4       93.11      103.09      3.67 o 
   0  11   4       14.86       12.36      2.03 o 
   1  11   4        5.20        6.97      2.78 o 
   2  11   4       52.08       44.70      4.03 o 
   3  11   4       36.25       34.46      3.32 o 
   4  11   4       19.02       15.94      2.86 o 
   5  11   4       14.29       13.40      2.06 o 
   6  11   4        1.11        2.87      2.05 o 
   7  11   4        1.18        2.08      3.20 o 
  -8  12   4        1.87        2.04      1.43 o 
  -7  12   4        6.08        4.39      1.23 o 
  -6  12   4        1.47        0.69      1.28 o 
  -5  12   4        4.39        3.29      1.16 o 
  -4  12   4       12.70       10.69      2.23 o 
  -3  12   4        6.45        3.93      1.35 o 
  -2  12   4        3.82        1.05      1.60 o 
  -1  12   4       41.92       42.98      3.50 o 
   0  12   4       71.12       67.90      6.72 o 
   1  12   4       62.54       71.69      5.94 o 
   2  12   4       98.06      118.66      6.52 o 
   3  12   4        1.59        1.16      1.55 o 
   4  12   4        7.35        8.13      1.76 o 
   5  12   4        8.98        9.14      2.23 o 
   6  12   4        4.99        6.14      1.77 o 
  -8  13   4        8.97       11.37      3.40 o 
  -7  13   4        1.63        0.26      2.20 o 
  -6  13   4        2.44        2.90      1.08 o 
  -5  13   4        0.81        2.00      1.43 o 
  -4  13   4        6.36       13.02      2.30 o 
  -3  13   4        7.78       10.14      1.78 o 
  -2  13   4       10.28       11.85      2.10 o 
  -1  13   4        3.90        5.70      1.30 o 
   0  13   4       15.70       26.35      3.16 o 
   1  13   4       55.91       57.96      5.67 o 
   2  13   4       48.23       43.79      3.81 o 
   3  13   4       17.82       19.71      2.58 o 
   4  13   4       10.70       11.09      2.40 o 
   5  13   4        0.18        1.63      1.69 o 
   6  13   4        3.00        7.02      2.03 o 
  -7  14   4        2.82        3.76      2.71 o 
  -6  14   4        3.15        2.27      1.59 o 
  -5  14   4        2.07        2.20      2.15 o 
  -4  14   4        2.21        1.86      2.13 o 
  -3  14   4        2.07        1.56      1.78 o 
  -2  14   4        1.28        0.00      2.51 o 
  -1  14   4        0.13        3.35      1.49 o 
   0  14   4       29.31       30.50      4.99 o 
   1  14   4       18.28       24.00      6.64 o 
   2  14   4        5.98        7.21      2.19 o 
   3  14   4        0.23        0.11      2.12 o 
   4  14   4        0.22        0.00      1.82 o 
   5  14   4        0.83        2.11      2.08 o 
  -6  15   4        4.81        1.62      2.14 o 
  -5  15   4       14.95       15.16      6.05 o 
  -4  15   4        3.53        3.32      1.53 o 
  -3  15   4        0.74        3.75      1.81 o 
  -2  15   4        1.16        5.56      1.86 o 
  -1  15   4        6.53        8.93      2.36 o 
   0  15   4        2.83        2.95      1.51 o 
   1  15   4       12.78       15.86      2.88 o 
   2  15   4        4.69        4.15      2.60 o 
   3  15   4        1.58        1.56      3.58 o 
   4  15   4        1.47        4.75      1.20 o 
  -5  16   4        7.34       10.75      2.44 o 
  -4  16   4        4.94        9.13      2.31 o 
  -3  16   4        1.85        1.32      2.12 o 
  -2  16   4        0.12        0.88      2.62 o 
  -1  16   4        1.34        1.49      1.30 o 
   0  16   4        1.87        2.34      1.31 o 
   1  16   4        4.06        6.84      2.47 o 
   2  16   4        4.08        7.36      2.23 o 
   3  16   4        5.86        7.04      6.49 o 
  -3  17   4        0.83        5.12      2.11 o 
  -2  17   4        0.04        0.00      3.12 o 
  -1  17   4        3.49        4.48      2.40 o 
   0  17   4        0.97        3.97      1.56 o 
   1  17   4        2.59        0.84      4.35 o 
 -11   0   5        0.78        6.30      2.01 o 
 -10   0   5        3.20        3.77      6.22 o 
  -9   0   5        2.55        5.48      1.83 o 
  -8   0   5       22.07       18.54      3.74 o 
  -7   0   5       21.89       22.23      2.61 o 
  -6   0   5        8.98        7.12      1.34 o 
  -5   0   5       66.89       70.37      6.18 o 
  -4   0   5      149.95      136.86      5.91 o 
  -3   0   5     1145.11     1129.82      8.15 o 
  -2   0   5        2.45        1.69      1.67 o 
  -1   0   5     1501.26     1554.06     13.37 o 
   0   0   5      736.08      748.42      6.64 o 
   1   0   5      464.97      468.01      9.60 o 
   2   0   5      505.57      506.03     19.32 o 
   3   0   5      193.40      204.51      5.92 o 
   4   0   5       85.58       88.13      9.71 o 
   5   0   5       10.78       15.82      3.82 o 
   6   0   5        1.14        0.00      2.02 o 
   7   0   5       21.37       17.49      3.37 o 
   8   0   5        3.82        3.69      2.31 o 
   9   0   5        4.15        4.47      2.40 o 
 -11   1   5        0.78        3.17      2.05 o 
 -10   1   5       16.29       13.77      2.66 o 
  -9   1   5       29.50       29.00      2.99 o 
  -8   1   5       12.13       14.42      2.32 o 
  -7   1   5       32.04       25.84      1.99 o 
  -6   1   5      298.45      299.15      4.73 o 
  -5   1   5      200.75      203.94      5.53 o 
  -4   1   5       91.72      102.88      5.04 o 
  -3   1   5        2.65        2.71      0.79 o 
  -2   1   5     4125.37     4284.59     19.30 o 
  -1   1   5     3257.04     3361.21     18.73 o 
   0   1   5      250.31      269.84      4.02 o 
   1   1   5       39.64       41.38      2.33 o 
   2   1   5      697.34      697.65      7.80 o 
   3   1   5       38.34       38.93      2.95 o 
   4   1   5      296.82      313.90      4.71 o 
   5   1   5       34.41       29.38      2.59 o 
   6   1   5        6.67        6.98      1.55 o 
   7   1   5        6.85        8.72      1.69 o 
   8   1   5        2.95        3.41      2.05 o 
   9   1   5       11.11       15.95      2.78 o 
 -11   2   5        0.85        4.30      1.69 o 
 -10   2   5        3.82        2.12      2.57 o 
  -9   2   5      146.52      165.85     10.58 o 
  -8   2   5       60.43       54.12      5.84 o 
  -7   2   5       77.83       74.32      5.87 o 
  -6   2   5      139.94      140.51      4.13 o 
  -5   2   5      243.88      278.77      5.11 o 
  -4   2   5       15.99       15.72      1.29 o 
  -3   2   5      226.66      203.07      3.97 o 
  -2   2   5      710.93      786.89      4.40 o 
  -1   2   5     1441.23     1404.98     12.15 o 
   0   2   5      212.55      214.90      3.27 o 
   1   2   5      641.49      654.71      7.47 o 
   2   2   5      409.00      372.33      4.71 o 
   3   2   5       57.69       65.36      3.67 o 
   4   2   5        5.30        4.89      1.47 o 
   5   2   5       18.38       19.24      1.76 o 
   6   2   5        1.12        1.05      1.75 o 
   7   2   5        5.69        6.37      3.31 o 
   8   2   5        4.64        5.17      3.84 o 
   9   2   5        8.74       13.07      2.15 o 
 -11   3   5        2.40        2.80      1.97 o 
 -10   3   5       39.83       42.08      4.31 o 
  -9   3   5       63.64       67.61      5.83 o 
  -8   3   5      254.99      246.01      7.12 o 
  -7   3   5       40.86       39.71      3.68 o 
  -6   3   5       29.99       26.87      1.84 o 
  -5   3   5      229.23      255.98      5.20 o 
  -4   3   5        4.43        4.27      0.80 o 
  -3   3   5       67.98       60.38      2.59 o 
  -2   3   5      140.44      132.86      2.13 o 
  -1   3   5      368.79      386.99      6.55 o 
   0   3   5      802.88      775.77      7.97 o 
   1   3   5      420.01      388.70      5.09 o 
   2   3   5        2.13        3.49      0.80 o 
   3   3   5      139.12      127.88      4.70 o 
   4   3   5       19.17       19.51      1.60 o 
   5   3   5       37.94       36.41      2.89 o 
   6   3   5       57.56       53.11      4.92 o 
   7   3   5       18.91       21.10      2.22 o 
   8   3   5        0.51        0.00      3.40 o 
   9   3   5       17.51       16.98      2.62 o 
 -11   4   5       12.57       12.44      2.32 o 
 -10   4   5       13.22       13.31      1.96 o 
  -9   4   5       51.20       39.17      3.82 o 
  -8   4   5      150.64      133.21      9.06 o 
  -7   4   5       12.18       12.82      1.54 o 
  -6   4   5       65.64       62.93      4.58 o 
  -5   4   5       77.65       77.45      3.43 o 
  -4   4   5      140.14      147.01      4.22 o 
  -3   4   5      287.02      332.70      4.41 o 
  -2   4   5      149.07      129.49      3.46 o 
  -1   4   5       43.31       38.92      2.10 o 
   0   4   5       80.32       78.84      2.31 o 
   1   4   5      104.43      100.39      2.76 o 
   2   4   5       12.10       13.03      1.47 o 
   3   4   5       66.42       70.28      5.29 o 
   4   4   5        3.83        1.74      1.61 o 
   5   4   5       63.33       52.20      3.31 o 
   6   4   5      161.27      161.05      7.35 o 
   7   4   5        3.71        5.31      2.22 o 
   8   4   5        2.75        5.91      1.84 o 
   9   4   5       11.44       13.10      2.02 o 
 -11   5   5        0.44        3.77      1.62 o 
 -10   5   5       13.85       16.72      2.35 o 
  -9   5   5        6.23        8.50      2.07 o 
  -8   5   5       48.93       39.25      3.52 o 
  -7   5   5       31.78       28.02      2.25 o 
  -6   5   5       29.21       28.84      2.36 o 
  -5   5   5      341.67      352.48      4.37 o 
  -4   5   5      127.06      125.55      3.51 o 
  -3   5   5      329.54      367.18      4.22 o 
  -2   5   5      232.74      225.60      4.32 o 
  -1   5   5      230.61      223.73     12.14 o 
   0   5   5      257.20      271.08      6.54 o 
   1   5   5      407.13      373.02      5.44 o 
   2   5   5       90.40      102.35      3.87 o 
   3   5   5       69.29       66.14      3.75 o 
   4   5   5       14.80       12.01      1.39 o 
   5   5   5      127.42      118.67      5.99 o 
   6   5   5       32.77       29.91      2.62 o 
   7   5   5       34.48       33.55      3.50 o 
   8   5   5        6.57        4.39      2.27 o 
 -11   6   5        3.91        8.14      2.19 o 
 -10   6   5        0.17        1.44      1.56 o 
  -9   6   5        0.54        2.56      1.72 o 
  -8   6   5       22.72       18.69      2.05 o 
  -7   6   5       13.10       13.43      2.09 o 
  -6   6   5       59.91       61.64      5.16 o 
  -5   6   5        1.12        1.10      0.94 o 
  -4   6   5      115.15      108.55      3.74 o 
  -3   6   5      239.09      229.64      4.71 o 
  -2   6   5      121.60      114.73      2.75 o 
  -1   6   5        5.65        4.79      2.70 o 
   0   6   5      345.18      337.06      7.42 o 
   1   6   5       88.44       69.51      3.46 o 
   2   6   5      157.99      167.47      3.21 o 
   3   6   5       69.39       63.56      3.70 o 
   4   6   5      260.06      271.14      5.56 o 
   5   6   5       25.84       22.07      1.84 o 
   6   6   5      114.39      120.44      9.77 o 
   7   6   5        2.24        5.14      0.92 o 
   8   6   5        8.16        8.17      2.26 o 
 -11   7   5        1.26        3.55      3.79 o 
 -10   7   5        2.16        5.96      2.80 o 
  -9   7   5       12.82       13.03      2.20 o 
  -8   7   5       20.01       17.97      2.58 o 
  -7   7   5       57.16       50.28      4.40 o 
  -6   7   5       30.17       33.51      2.65 o 
  -5   7   5       23.52       21.20      1.73 o 
  -4   7   5       31.81       33.43      2.33 o 
  -3   7   5       51.19       49.31      3.66 o 
  -2   7   5      747.85      745.05      8.60 o 
  -1   7   5      318.86      325.97      9.74 o 
   0   7   5       88.36       71.95      5.21 o 
   1   7   5       76.46       64.36      4.15 o 
   2   7   5       21.13       24.91      2.51 o 
   3   7   5       97.32       91.40      4.15 o 
   4   7   5       35.84       37.02      2.51 o 
   5   7   5       41.67       34.49      3.12 o 
   6   7   5       26.20       25.09      2.25 o 
   7   7   5       12.74       13.39      2.08 o 
   8   7   5        5.57       10.17      2.26 o 
 -10   8   5        0.23        0.26      1.83 o 
  -9   8   5        2.63        4.86      3.05 o 
  -8   8   5       40.43       29.66      2.89 o 
  -7   8   5       30.57       34.93      3.45 o 
  -6   8   5       38.04       34.53      2.42 o 
  -5   8   5       28.46       27.59      2.84 o 
  -4   8   5       17.44       17.42      1.55 o 
  -3   8   5      161.11      162.16      4.59 o 
  -2   8   5       48.96       48.43      3.53 o 
  -1   8   5       41.44       40.32      3.82 o 
   0   8   5       23.18       21.25      3.56 o 
   1   8   5        1.65        3.02      2.34 o 
   2   8   5       31.40       28.62      2.98 o 
   3   8   5       57.14       53.82      4.46 o 
   4   8   5        9.64        6.28      1.29 o 
   5   8   5       64.53       56.79      4.07 o 
   6   8   5        4.01        4.61      1.16 o 
   7   8   5        1.02        3.53      1.53 o 
   8   8   5        8.44        5.27      2.59 o 
 -10   9   5        4.67        6.79      1.56 o 
  -9   9   5        2.02        3.15      1.66 o 
  -8   9   5       11.35       12.80      1.68 o 
  -7   9   5       25.44       24.50      2.22 o 
  -6   9   5       25.58       28.06      2.24 o 
  -5   9   5       10.32        9.94      1.41 o 
  -4   9   5       23.08       25.66      2.15 o 
  -3   9   5      240.15      242.02      5.13 o 
  -2   9   5       87.95       90.20      4.54 o 
  -1   9   5        5.26        4.25      1.92 o 
   0   9   5        4.96        9.30      2.61 o 
   1   9   5       54.76       60.36      4.05 o 
   2   9   5       28.61       23.03      2.47 o 
   3   9   5        9.04        8.41      1.49 o 
   4   9   5       21.00       22.48      4.37 o 
   5   9   5       12.26       10.91      2.38 o 
   6   9   5        9.08        8.11      1.41 o 
   7   9   5        2.64        7.89      2.10 o 
 -10  10   5        2.13        2.03      2.60 o 
  -9  10   5        2.09        0.86      2.52 o 
  -8  10   5        5.74        5.68      1.59 o 
  -7  10   5       71.17       76.92      5.53 o 
  -6  10   5        6.36        5.38      1.47 o 
  -5  10   5        6.62        5.74      1.12 o 
  -4  10   5       11.18       10.27      1.50 o 
  -3  10   5       76.42       70.70      5.16 o 
  -2  10   5      174.62      184.27      6.18 o 
  -1  10   5       76.41       76.60      4.97 o 
   0  10   5       13.34       11.85      2.15 o 
   1  10   5        1.75        2.14      1.33 o 
   2  10   5        0.22        2.38      2.29 o 
   3  10   5       32.24       30.97      2.70 o 
   4  10   5       27.42       19.81      2.25 o 
   5  10   5       31.85       33.16      3.75 o 
   6  10   5       10.16       12.53      2.74 o 
   7  10   5        2.47        3.23      2.57 o 
  -9  11   5        0.74        3.01      2.22 o 
  -8  11   5       20.67       16.93      2.06 o 
  -7  11   5        2.24        5.47      1.17 o 
  -6  11   5       20.72       23.49      2.85 o 
  -5  11   5       18.85       15.29      3.09 o 
  -4  11   5        4.26        2.39      1.04 o 
  -3  11   5       41.27       34.83      3.33 o 
  -2  11   5      136.11      131.35      9.21 o 
  -1  11   5       15.43       13.85      2.17 o 
   0  11   5      132.35      140.56      7.84 o 
   1  11   5        5.91        6.41      1.57 o 
   2  11   5        5.32        3.01      1.23 o 
   3  11   5        9.22        6.96      1.97 o 
   4  11   5       24.20       27.70      5.01 o 
   5  11   5       34.26       37.10      3.78 o 
   6  11   5        0.38        1.59      1.50 o 
  -8  12   5        2.51        3.45      1.38 o 
  -7  12   5        1.65        2.25      1.36 o 
  -6  12   5       23.42       25.33      2.20 o 
  -5  12   5        8.05       11.95      2.20 o 
  -4  12   5        3.23        4.06      2.00 o 
  -3  12   5       52.28       55.68      4.46 o 
  -2  12   5       48.43       53.48      5.02 o 
  -1  12   5       23.61       28.67      3.12 o 
   0  12   5        4.47        5.08      2.52 o 
   1  12   5       59.46       66.47      6.52 o 
   2  12   5        1.87        4.23      2.80 o 
   3  12   5        4.85       10.65      2.25 o 
   4  12   5        8.27       11.48      2.30 o 
   5  12   5        1.02        1.17      2.02 o 
   6  12   5       10.70        8.84      3.02 o 
  -8  13   5        7.67        7.30      2.36 o 
  -7  13   5        9.44        9.74      2.00 o 
  -6  13   5        0.07        4.12      1.28 o 
  -5  13   5        0.05        2.97      2.67 o 
  -4  13   5       22.27       28.96      3.25 o 
  -3  13   5        4.70        5.15      1.56 o 
  -2  13   5       46.48       43.21      5.83 o 
  -1  13   5        3.16        6.70      2.83 o 
   0  13   5      101.98      115.29      6.43 o 
   1  13   5        2.80        3.39      2.50 o 
   2  13   5       13.46       14.60      2.14 o 
   3  13   5        4.79        6.59      1.89 o 
   4  13   5        2.74        5.57      1.50 o 
   5  13   5        3.30        6.52      1.92 o 
  -7  14   5        4.08        6.85     23.07 o 
  -6  14   5        2.02        4.52      3.09 o 
  -5  14   5        2.98        4.43      2.19 o 
  -4  14   5        2.02        7.82      2.06 o 
  -3  14   5       28.55       33.00      4.13 o 
  -2  14   5        3.61        4.54      2.11 o 
  -1  14   5       11.25        9.67      1.91 o 
   0  14   5        7.92        7.62      2.65 o 
   1  14   5       25.14       26.21      3.51 o 
   2  14   5        5.10        2.60      1.75 o 
   3  14   5        0.82        3.39      2.60 o 
   4  14   5        2.72        3.67      1.64 o 
  -6  15   5        2.09        2.18      2.15 o 
  -5  15   5        1.32        1.03      1.71 o 
  -4  15   5        2.63        4.42      2.89 o 
  -3  15   5        4.28        2.61      2.43 o 
  -2  15   5       10.50       12.32      2.11 o 
  -1  15   5        2.59        2.79      1.77 o 
   0  15   5        1.65        1.36      2.14 o 
   1  15   5        1.62        0.00      2.70 o 
   2  15   5        5.58        4.67      1.98 o 
   3  15   5        0.47        2.29      2.35 o 
  -5  16   5        0.50        3.08      2.03 o 
  -4  16   5        0.37        3.30      1.66 o 
  -3  16   5        0.17        0.00      2.47 o 
  -2  16   5        2.75        3.92      2.91 o 
  -1  16   5        5.29        4.26      1.99 o 
   0  16   5        6.63        4.41      3.43 o 
   1  16   5        2.04        3.46      2.19 o 
   2  16   5        1.30        0.76      2.03 o 
  -2  17   5        0.50        0.30      2.01 o 
  -1  17   5        9.17       11.78      3.02 o 
   0  17   5        2.01        1.45      3.61 o 
 -11   0   6       11.43        7.14      2.85 o 
 -10   0   6       95.39       88.19     16.29 o 
  -9   0   6      106.01      110.70     14.94 o 
  -8   0   6       40.56       52.52      6.67 o 
  -7   0   6        2.44        3.28      0.73 o 
  -6   0   6       22.40       21.27      2.31 o 
  -5   0   6      207.92      204.03     17.10 o 
  -4   0   6      200.13      202.53      8.65 o 
  -3   0   6      115.77      104.25      4.21 o 
  -2   0   6      310.80      333.48      6.78 o 
  -1   0   6        0.00        2.60      3.05 o 
   0   0   6      524.75      571.40      8.52 o 
   1   0   6       75.74       68.85      7.42 o 
   2   0   6      179.77      186.50      8.60 o 
   3   0   6      269.83      256.22      6.58 o 
   4   0   6        0.56        0.00      1.76 o 
   5   0   6       44.33       50.76      5.05 o 
   6   0   6        2.63        5.85      2.66 o 
   7   0   6        0.15        2.84      2.82 o 
   8   0   6        0.06        3.25      5.23 o 
 -11   1   6        5.48        4.82      1.59 o 
 -10   1   6        0.73        5.63      1.76 o 
  -9   1   6        0.72        1.30      1.55 o 
  -8   1   6       69.27       62.73      6.36 o 
  -7   1   6       66.31       55.02      4.08 o 
  -6   1   6       50.28       45.38      3.05 o 
  -5   1   6       42.36       59.20      3.79 o 
  -4   1   6      359.80      376.14      4.71 o 
  -3   1   6      100.45      122.94      2.73 o 
  -2   1   6     1827.13     1848.48     17.27 o 
  -1   1   6     1302.21     1269.61     24.09 o 
   0   1   6      576.37      610.00     12.42 o 
   1   1   6      275.35      294.85      5.56 o 
   2   1   6       92.66      100.15      5.33 o 
   3   1   6       33.92       27.39      2.09 o 
   4   1   6        8.78        8.14      1.25 o 
   5   1   6       12.27        7.01      1.13 o 
   6   1   6       19.52       14.08      3.12 o 
   7   1   6        7.34        8.38      2.36 o 
   8   1   6        3.09        2.91      2.61 o 
 -11   2   6        2.60        5.01      2.13 o 
 -10   2   6       22.95       24.23      3.02 o 
  -9   2   6       49.19       47.22      3.62 o 
  -8   2   6       16.71       17.70      2.87 o 
  -7   2   6       44.06       48.02      2.78 o 
  -6   2   6       21.93       20.20      1.40 o 
  -5   2   6      117.83      123.55      2.70 o 
  -4   2   6      203.64      224.44      3.78 o 
  -3   2   6      279.31      289.47      4.58 o 
  -2   2   6       50.46       52.62      4.01 o 
  -1   2   6     2018.07     2036.08     20.50 o 
   0   2   6       46.66       48.59      3.39 o 
   1   2   6      265.39      281.14      5.75 o 
   2   2   6      132.98      145.58      3.88 o 
   3   2   6      118.10      122.05      4.50 o 
   4   2   6      116.72      106.28      7.26 o 
   5   2   6       29.62       32.06      2.93 o 
   6   2   6       28.79       23.78      2.17 o 
   7   2   6        4.26        3.90      1.41 o 
   8   2   6        0.71        6.14      2.01 o 
 -11   3   6       13.01       14.64      2.92 o 
 -10   3   6        6.04        8.94      1.95 o 
  -9   3   6       21.56       20.54      3.06 o 
  -8   3   6       74.03       69.04      5.53 o 
  -7   3   6       18.15       18.51      1.61 o 
  -6   3   6       25.92       26.38      2.20 o 
  -5   3   6       28.18       32.60      2.23 o 
  -4   3   6      191.07      180.47      3.26 o 
  -3   3   6      333.82      306.41      4.79 o 
  -2   3   6     1096.79     1048.41     10.11 o 
  -1   3   6       64.56       49.61      2.09 o 
   0   3   6       79.11      107.99      2.71 o 
   1   3   6       17.60       12.72      1.15 o 
   2   3   6      195.59      206.57      6.29 o 
   3   3   6       89.19       73.90      5.61 o 
   4   3   6        4.42        7.06      1.34 o 
   5   3   6      107.41       96.97      8.04 o 
   6   3   6        4.24        2.37      1.41 o 
   7   3   6        2.73        3.83      1.73 o 
   8   3   6        5.46        5.83      1.90 o 
 -11   4   6        2.46        6.21      1.62 o 
 -10   4   6       38.92       34.91      3.40 o 
  -9   4   6       39.59       39.42      4.70 o 
  -8   4   6       45.22       42.32      3.24 o 
  -7   4   6       32.04       29.30      1.88 o 
  -6   4   6       29.29       30.17      1.86 o 
  -5   4   6      209.61      204.26      3.63 o 
  -4   4   6      114.11      108.46      3.66 o 
  -3   4   6       55.40       51.15      2.40 o 
  -2   4   6      111.33      113.88      1.96 o 
  -1   4   6       89.70      104.79      4.17 o 
   0   4   6        9.30        8.59      1.31 o 
   1   4   6      105.94       99.88      2.90 o 
   2   4   6       70.67       58.71      3.27 o 
   3   4   6        1.44        1.51      0.78 o 
   4   4   6       90.34       86.50      4.11 o 
   5   4   6       60.78       61.95      3.39 o 
   6   4   6        8.56        8.86      1.44 o 
   7   4   6       16.88       16.11      2.81 o 
   8   4   6        1.75        4.48      2.32 o 
 -11   5   6        5.50        5.89      1.95 o 
 -10   5   6        5.75        4.88      2.01 o 
  -9   5   6       10.59        9.62      3.27 o 
  -8   5   6        4.27        4.41      1.47 o 
  -7   5   6       88.94       86.29      4.33 o 
  -6   5   6       33.85       35.99      2.62 o 
  -5   5   6       92.89      101.10      2.96 o 
  -4   5   6      180.23      193.07      4.35 o 
  -3   5   6      270.65      248.03      3.15 o 
  -2   5   6      139.03      119.51      2.66 o 
  -1   5   6      323.44      368.10     10.20 o 
   0   5   6       49.39       48.27      4.18 o 
   1   5   6        1.67        2.34      1.52 o 
   2   5   6      177.74      184.33      4.99 o 
   3   5   6       15.21       17.46      1.64 o 
   4   5   6        6.39        8.77      1.73 o 
   5   5   6       81.37       74.83      5.80 o 
   6   5   6       12.12       10.99      1.66 o 
   7   5   6       16.21       15.38      2.13 o 
   8   5   6        3.18        4.60      2.53 o 
 -11   6   6        3.56        2.68      2.26 o 
 -10   6   6        7.05        6.77      1.87 o 
  -9   6   6       37.80       41.89      4.67 o 
  -8   6   6        8.52        6.38      1.57 o 
  -7   6   6       25.86       24.25      2.64 o 
  -6   6   6        9.16        7.64      1.35 o 
  -5   6   6       80.63       63.63      3.83 o 
  -4   6   6       10.18        9.41      0.91 o 
  -3   6   6       38.36       39.51      2.54 o 
  -2   6   6      156.73      149.62      6.32 o 
  -1   6   6       26.94       28.56      3.10 o 
   0   6   6      228.20      231.29     15.63 o 
   1   6   6       73.11       81.24      5.30 o 
   2   6   6       23.12       25.72      3.14 o 
   3   6   6       55.84       51.13      3.71 o 
   4   6   6        8.56        8.86      1.08 o 
   5   6   6       27.19       20.41      2.35 o 
   6   6   6       77.94       78.50      4.77 o 
   7   6   6        4.12        5.52      1.42 o 
   8   6   6        4.57        7.71      3.76 o 
 -11   7   6        8.20        9.31      3.65 o 
 -10   7   6       10.60       12.02      2.11 o 
  -9   7   6        1.64        3.11      1.73 o 
  -8   7   6       50.27       52.41      6.64 o 
  -7   7   6        3.32        1.91      1.16 o 
  -6   7   6       41.65       39.62      2.46 o 
  -5   7   6        7.90        9.06      1.93 o 
  -4   7   6       82.98       89.41      2.92 o 
  -3   7   6       67.13       64.32      4.44 o 
  -2   7   6       31.85       32.31      2.76 o 
  -1   7   6       24.28       25.26      2.68 o 
   0   7   6       32.45       40.87      4.27 o 
   1   7   6       73.49       74.65      4.80 o 
   2   7   6       17.77       17.45      1.98 o 
   3   7   6      113.99      121.87      6.81 o 
   4   7   6       10.95        7.63      1.33 o 
   5   7   6       29.72       30.16      2.95 o 
   6   7   6        1.21        2.90      1.42 o 
   7   7   6        6.46        2.75      1.42 o 
 -10   8   6        5.00        2.36      2.18 o 
  -9   8   6       12.76       12.24      2.65 o 
  -8   8   6       10.31       11.00      1.94 o 
  -7   8   6       99.98      104.65      5.34 o 
  -6   8   6       71.20       66.22      5.80 o 
  -5   8   6        4.52        2.83      1.34 o 
  -4   8   6       11.23       10.95      1.40 o 
  -3   8   6        1.04        0.03      1.56 o 
  -2   8   6       38.25       39.61      4.83 o 
  -1   8   6        5.99        6.10      1.73 o 
   0   8   6       46.86       51.93      4.70 o 
   1   8   6        1.43        2.91      1.58 o 
   2   8   6       16.26       11.33      1.61 o 
   3   8   6       37.12       41.30      3.85 o 
   4   8   6       16.01       15.91      1.86 o 
   5   8   6        7.01        7.33      4.26 o 
   6   8   6        2.62        5.05      2.43 o 
   7   8   6        3.83        1.93      1.93 o 
 -10   9   6        1.84        2.04      1.84 o 
  -9   9   6        9.06       11.67      2.01 o 
  -8   9   6        8.01        7.64      1.69 o 
  -7   9   6       18.94       17.80      1.81 o 
  -6   9   6       14.30       16.17      1.59 o 
  -5   9   6       83.74       88.76      6.42 o 
  -4   9   6       10.80       11.02      1.86 o 
  -3   9   6       95.71       89.85      5.64 o 
  -2   9   6       76.99       73.84      7.17 o 
  -1   9   6      126.59      133.99      5.54 o 
   0   9   6       10.22        9.62      2.39 o 
   1   9   6       35.63       45.21      3.90 o 
   2   9   6        0.00        5.03      2.04 o 
   3   9   6       38.57       46.51      4.03 o 
   4   9   6       52.06       52.54      4.78 o 
   5   9   6        1.72        3.86      3.04 o 
   6   9   6        2.05        0.75      1.34 o 
   7   9   6        0.36        1.95      4.44 o 
  -9  10   6        0.95        6.82      2.04 o 
  -8  10   6        1.32        3.16      1.43 o 
  -7  10   6       24.95       25.08      2.56 o 
  -6  10   6       15.69       13.76      1.96 o 
  -5  10   6       24.75       28.65      2.59 o 
  -4  10   6       30.91       30.64      3.77 o 
  -3  10   6       75.28       80.00      7.50 o 
  -2  10   6       32.13       31.15      3.02 o 
  -1  10   6        8.01       10.16      2.23 o 
   0  10   6       26.32       28.80      3.39 o 
   1  10   6       31.25       30.77      3.02 o 
   2  10   6       36.45       44.54      4.29 o 
   3  10   6       19.05       20.00      2.66 o 
   4  10   6        8.24        8.35      2.00 o 
   5  10   6        6.48        7.39      2.36 o 
   6  10   6        0.06        8.11      3.08 o 
  -9  11   6        1.50        0.00      2.60 o 
  -8  11   6        5.93        7.37      2.07 o 
  -7  11   6        1.78        2.24      2.39 o 
  -6  11   6        1.98        1.78      0.87 o 
  -5  11   6       27.12       21.81      3.21 o 
  -4  11   6       32.17       31.41      3.22 o 
  -3  11   6        5.76        7.63      2.13 o 
  -2  11   6       80.91       76.93      7.77 o 
  -1  11   6       89.55      109.61      7.38 o 
   0  11   6        8.57        9.67      2.34 o 
   1  11   6       29.61       28.91      3.04 o 
   2  11   6       22.03       25.83      2.87 o 
   3  11   6       14.88       10.93      2.48 o 
   4  11   6       16.97       17.27      2.94 o 
   5  11   6        8.95        8.44      2.08 o 
   6  11   6        0.02        0.00      3.19 o 
  -8  12   6        1.27        0.62      1.76 o 
  -7  12   6        5.56        5.56      1.55 o 
  -6  12   6        8.11        8.63      3.80 o 
  -5  12   6        2.85        3.14      1.60 o 
  -4  12   6       19.01       22.04      2.63 o 
  -3  12   6        1.82        5.11      2.15 o 
  -2  12   6        1.95        2.79      1.58 o 
  -1  12   6        8.66        8.01      2.22 o 
   0  12   6       28.60       29.13      3.07 o 
   1  12   6       25.82       35.51      3.50 o 
   2  12   6       28.73       29.20      3.86 o 
   3  12   6       10.18       17.06      3.03 o 
   4  12   6        0.14        0.67      2.15 o 
   5  12   6        1.05        1.89      1.92 o 
  -8  13   6        0.73        0.91      2.14 o 
  -7  13   6        0.38        1.45      1.85 o 
  -6  13   6       14.03       16.95      2.72 o 
  -5  13   6       23.41       25.03      3.14 o 
  -4  13   6        3.00        5.16      2.22 o 
  -3  13   6       22.26       27.59      3.15 o 
  -2  13   6        2.20        4.78      2.70 o 
  -1  13   6        2.09        2.69      1.74 o 
   0  13   6       13.77       15.96      2.72 o 
   1  13   6       29.92       28.40      3.08 o 
   2  13   6       25.06       30.63      3.61 o 
   3  13   6        6.76        4.08      1.90 o 
   4  13   6        7.18        7.97      3.58 o 
   5  13   6        2.12        5.22      1.65 o 
  -7  14   6        4.29        8.46      3.70 o 
  -6  14   6        0.83        0.00      2.16 o 
  -5  14   6       10.44        8.55      2.27 o 
  -4  14   6        3.58        3.71      2.15 o 
  -3  14   6        1.83        0.00      1.73 o 
  -2  14   6        6.85        8.15      4.98 o 
  -1  14   6        2.42        0.42      2.07 o 
   0  14   6       15.81       14.54      2.51 o 
   1  14   6       12.63       13.43      2.20 o 
   2  14   6        0.13        0.00      2.04 o 
   3  14   6        0.52        5.96      2.15 o 
   4  14   6        0.45        2.50      2.28 o 
  -6  15   6        5.03        7.10      2.53 o 
  -5  15   6        2.07        7.09      2.43 o 
  -4  15   6        0.36        0.00      2.26 o 
  -3  15   6        5.30        5.97      2.13 o 
  -2  15   6        0.79        4.17      2.28 o 
  -1  15   6        2.79        3.40      1.63 o 
   0  15   6       10.22        7.43      2.41 o 
   1  15   6        1.39        2.28      3.85 o 
   2  15   6        1.51        6.88      3.38 o 
   3  15   6        1.41        4.03      1.76 o 
  -4  16   6        0.82        3.09      2.24 o 
  -3  16   6        0.12        3.91      2.29 o 
  -2  16   6        0.98        0.72      1.73 o 
  -1  16   6        8.97       16.40     12.39 o 
   0  16   6        0.34        0.00      2.47 o 
   1  16   6        2.53        0.56      2.94 o 
 -11   0   7        0.27        0.93      2.95 o 
 -10   0   7       12.12       21.09      4.04 o 
  -9   0   7       22.65       20.07      3.40 o 
  -8   0   7        0.28        5.89      1.37 o 
  -7   0   7        5.94        6.91      2.25 o 
  -6   0   7       20.12       20.83      3.12 o 
  -5   0   7      266.21      229.28      6.99 o 
  -4   0   7      302.64      335.43     15.13 o 
  -3   0   7      180.63      195.13      5.33 o 
  -2   0   7      138.19      189.45      5.13 o 
  -1   0   7        6.89        5.63      2.35 o 
   0   0   7       11.36       14.40      2.95 o 
   1   0   7      248.81      269.56      6.22 o 
   2   0   7      528.77      519.82      7.34 o 
   3   0   7       18.62       24.75      3.87 o 
   4   0   7       45.70       46.98      6.93 o 
   5   0   7       12.25       12.25      2.81 o 
   6   0   7       14.50       16.13      2.43 o 
   7   0   7        1.76        4.61      2.52 o 
   8   0   7        0.14        0.00      3.53 o 
 -11   1   7        3.84        2.61      1.98 o 
 -10   1   7       13.15       14.06      2.35 o 
  -9   1   7       89.51       92.26      8.36 o 
  -8   1   7       16.06       16.01      1.63 o 
  -7   1   7       35.62       34.08      2.42 o 
  -6   1   7       26.29       25.07      3.76 o 
  -5   1   7        1.23        0.67      0.89 o 
  -4   1   7      226.86      219.40      4.01 o 
  -3   1   7      746.24      838.44      9.16 o 
  -2   1   7      102.27       93.21      4.08 o 
  -1   1   7      293.07      292.95      6.20 o 
   0   1   7      304.06      303.10      4.66 o 
   1   1   7      109.05      114.74      7.66 o 
   2   1   7       66.63       75.12      4.09 o 
   3   1   7      342.99      368.70      7.38 o 
   4   1   7        0.65        0.86      1.25 o 
   5   1   7       72.88       70.81      5.33 o 
   6   1   7       22.92       22.61      1.85 o 
   7   1   7        3.88        4.35      1.65 o 
   8   1   7        1.95        4.14      2.25 o 
 -11   2   7        2.21        4.54      3.50 o 
 -10   2   7       41.71       41.18      3.33 o 
  -9   2   7        8.85        7.88      1.72 o 
  -8   2   7       16.60       16.92      2.85 o 
  -7   2   7       38.41       37.46      2.65 o 
  -6   2   7       12.51       14.08      1.55 o 
  -5   2   7      115.33      119.78      4.07 o 
  -4   2   7      168.32      167.24      4.77 o 
  -3   2   7      155.24      144.41      3.88 o 
  -2   2   7      160.00      160.40      3.64 o 
  -1   2   7      125.69      135.97      3.89 o 
   0   2   7       72.98       65.66      3.28 o 
   1   2   7        4.00        5.19      1.26 o 
   2   2   7        5.92        7.08      1.03 o 
   3   2   7       19.54       20.66      1.68 o 
   4   2   7       95.88       93.25      6.27 o 
   5   2   7       26.12       23.09      2.10 o 
   6   2   7        4.58        3.74      0.94 o 
   7   2   7        2.16        1.89      2.08 o 
   8   2   7        0.05        3.46      2.03 o 
 -11   3   7        1.99        5.55      1.96 o 
 -10   3   7       58.48       62.27      9.11 o 
  -9   3   7       94.14       95.93      7.38 o 
  -8   3   7        4.72        4.45      1.36 o 
  -7   3   7       28.15       25.62      1.91 o 
  -6   3   7      103.24       97.13      6.69 o 
  -5   3   7      231.87      231.89      3.69 o 
  -4   3   7      190.11      165.58      4.85 o 
  -3   3   7      389.95      418.84      4.54 o 
  -2   3   7      222.02      242.85      4.14 o 
  -1   3   7       58.87       58.82      3.21 o 
   0   3   7      156.01      146.20      4.06 o 
   1   3   7       90.28       98.57      4.79 o 
   2   3   7       70.02       78.19      4.74 o 
   3   3   7       29.50       25.05      1.91 o 
   4   3   7       30.62       32.30      2.23 o 
   5   3   7       16.89       16.62      1.89 o 
   6   3   7       42.74       41.18      3.43 o 
   7   3   7        8.36       11.07      2.01 o 
   8   3   7        0.32        1.87      1.87 o 
 -11   4   7       11.24       11.93      2.34 o 
 -10   4   7       25.64       21.13      3.11 o 
  -9   4   7        2.73        3.20      2.67 o 
  -8   4   7       35.40       35.51      3.47 o 
  -7   4   7        6.49        5.35      1.05 o 
  -6   4   7       54.55       60.50      4.94 o 
  -5   4   7      457.84      479.61      6.49 o 
  -4   4   7      168.34      179.24      4.57 o 
  -3   4   7      189.07      187.25      3.79 o 
  -2   4   7       24.42       26.24      2.57 o 
  -1   4   7       26.05       22.92      1.83 o 
   0   4   7      158.26      163.27      3.07 o 
   1   4   7       23.85       23.98      1.54 o 
   2   4   7      118.89      118.76      5.68 o 
   3   4   7       45.63       41.54      2.95 o 
   4   4   7       41.62       36.09      2.83 o 
   5   4   7        3.71        3.28      1.20 o 
   6   4   7       12.41        9.62      1.64 o 
   7   4   7       24.59       22.86      2.91 o 
 -11   5   7        2.71        3.00      1.68 o 
 -10   5   7       16.74       16.40      2.83 o 
  -9   5   7        6.21        5.26      2.64 o 
  -8   5   7        2.25        2.91      1.16 o 
  -7   5   7       24.25       28.91      2.82 o 
  -6   5   7        1.76        1.39      0.88 o 
  -5   5   7       66.05       63.94      5.41 o 
  -4   5   7      342.23      334.19      3.87 o 
  -3   5   7       11.25       10.12      1.50 o 
  -2   5   7      134.45      128.34      5.07 o 
  -1   5   7       16.05       11.58      4.18 o 
   0   5   7       52.54       58.17      3.87 o 
   1   5   7       18.54       16.28      1.98 o 
   2   5   7       63.33       59.80      4.67 o 
   3   5   7       57.85       69.63      4.79 o 
   4   5   7       72.36       69.68      4.80 o 
   5   5   7       24.86       23.59      2.66 o 
   6   5   7       15.41       16.93      1.87 o 
   7   5   7        5.21        6.02      3.43 o 
 -11   6   7        0.65        5.88      2.04 o 
 -10   6   7        0.41        1.93      1.84 o 
  -9   6   7       15.31       14.46      2.30 o 
  -8   6   7       14.80       14.08      2.15 o 
  -7   6   7        2.58        3.29      0.81 o 
  -6   6   7       74.14       70.83      6.02 o 
  -5   6   7       24.01       23.81      2.01 o 
  -4   6   7      200.94      199.82      4.05 o 
  -3   6   7      448.02      452.17      6.46 o 
  -2   6   7       32.25       34.83      3.19 o 
  -1   6   7       61.78       54.65      5.19 o 
   0   6   7        7.51        4.29      1.59 o 
   1   6   7        9.47        6.89      1.49 o 
   2   6   7      120.99      128.04      8.24 o 
   3   6   7       18.84       18.21      1.94 o 
   4   6   7        7.53        6.40      3.20 o 
   5   6   7       32.69       30.35      2.98 o 
   6   6   7        6.93        5.91      1.32 o 
   7   6   7       14.24       20.95      3.02 o 
 -10   7   7       21.91       21.90      3.28 o 
  -9   7   7        3.26        0.07      1.75 o 
  -8   7   7        8.05        7.69      1.86 o 
  -7   7   7       17.61       15.83      1.81 o 
  -6   7   7        1.52        2.71      0.74 o 
  -5   7   7       84.96       83.19      4.76 o 
  -4   7   7      121.01      124.36      4.39 o 
  -3   7   7       14.59        8.94      1.68 o 
  -2   7   7      109.99      113.36      5.63 o 
  -1   7   7        5.76        7.80      2.02 o 
   0   7   7       28.92       27.40      4.48 o 
   1   7   7       53.19       57.10      4.34 o 
   2   7   7        6.94        6.50      1.44 o 
   3   7   7       27.43       26.98      2.61 o 
   4   7   7       60.28       67.23      5.14 o 
   5   7   7        1.02        4.45      1.37 o 
   6   7   7        7.86       10.77      1.72 o 
   7   7   7        7.08        3.98      4.04 o 
 -10   8   7        1.61        1.85      2.69 o 
  -9   8   7       17.34       17.97      2.60 o 
  -8   8   7        9.03        9.06      1.41 o 
  -7   8   7        0.72        0.99      0.97 o 
  -6   8   7       24.96       21.90      1.77 o 
  -5   8   7       48.38       43.60      3.23 o 
  -4   8   7       86.16       78.52      4.06 o 
  -3   8   7      144.72      145.54     13.89 o 
  -2   8   7      149.36      137.45      6.97 o 
  -1   8   7       74.05       60.70      4.93 o 
   0   8   7       35.00       34.09      3.15 o 
   1   8   7       34.25       33.36      3.34 o 
   2   8   7       27.88       28.28      3.18 o 
   3   8   7      106.74       98.40      8.20 o 
   4   8   7       28.57       26.87      5.04 o 
   5   8   7       26.28       28.35      3.84 o 
   6   8   7        3.83        3.13      2.56 o 
 -10   9   7       16.72       18.48      4.06 o 
  -9   9   7        5.26        5.16      1.77 o 
  -8   9   7        2.91        3.03      1.20 o 
  -7   9   7       34.89       32.01      2.63 o 
  -6   9   7       19.21       19.34      3.24 o 
  -5   9   7       32.77       33.70      2.64 o 
  -4   9   7       56.33       65.26      4.41 o 
  -3   9   7       27.23       22.94      3.31 o 
  -2   9   7       31.03       28.46      3.27 o 
  -1   9   7      122.72      132.39      8.41 o 
   0   9   7       39.80       48.31      4.87 o 
   1   9   7       34.42       43.00      3.22 o 
   2   9   7       17.61       17.46      2.63 o 
   3   9   7       22.38       22.03      2.70 o 
   4   9   7       57.30       61.85      6.42 o 
   5   9   7        3.44        2.15      1.49 o 
   6   9   7        2.27        4.03      1.87 o 
  -9  10   7        8.82        4.47      1.58 o 
  -8  10   7        3.95        5.24      1.97 o 
  -7  10   7        1.04        3.62      1.73 o 
  -6  10   7       31.28       31.35      3.58 o 
  -5  10   7       14.92       11.62      1.92 o 
  -4  10   7        1.88        4.23      3.23 o 
  -3  10   7       12.23        8.92      2.44 o 
  -2  10   7        2.90        6.73      2.01 o 
  -1  10   7       57.23       54.76      4.06 o 
   0  10   7      105.10      116.37     11.46 o 
   1  10   7        3.11        7.67      1.82 o 
   2  10   7       37.82       38.31      4.00 o 
   3  10   7       10.81       10.45      2.50 o 
   4  10   7        7.05        6.31      1.48 o 
   5  10   7        7.28        5.75      1.85 o 
   6  10   7        1.87        1.61      2.63 o 
  -9  11   7        0.09        0.00      1.96 o 
  -8  11   7        1.07        0.51      1.94 o 
  -7  11   7       14.87       12.40      1.79 o 
  -6  11   7        5.79        6.54      1.47 o 
  -5  11   7        0.45        1.42      1.80 o 
  -4  11   7       12.18       10.40      1.67 o 
  -3  11   7       24.25       32.30      4.94 o 
  -2  11   7        3.52        4.91      4.29 o 
  -1  11   7        6.64        4.46      2.52 o 
   0  11   7       17.67       16.88      2.12 o 
   1  11   7       72.51       78.04      6.74 o 
   2  11   7        2.32        0.00      3.00 o 
   3  11   7        9.64        7.87      1.70 o 
   4  11   7       20.75       21.19      4.78 o 
   5  11   7        0.06        4.72      3.32 o 
  -8  12   7        5.53        9.39      2.33 o 
  -7  12   7        3.05        4.89      2.50 o 
  -6  12   7        4.27        5.11      1.44 o 
  -5  12   7        7.60        3.16      4.31 o 
  -4  12   7        9.12       14.52      3.17 o 
  -3  12   7       25.90       25.43      2.77 o 
  -2  12   7       44.58       41.25      5.10 o 
  -1  12   7        2.25        6.51      3.20 o 
   0  12   7       23.24       26.26      3.67 o 
   1  12   7        8.86        8.55      2.06 o 
   2  12   7       18.89       18.57      3.24 o 
   3  12   7        4.61        5.61      2.01 o 
   4  12   7        3.82        8.27      2.20 o 
  -7  13   7        4.65        6.17      1.62 o 
  -6  13   7        1.25        3.62      1.49 o 
  -5  13   7        1.08        3.55      2.68 o 
  -4  13   7        7.99        6.71      1.70 o 
  -3  13   7        1.85        5.39      2.31 o 
  -2  13   7        5.00        5.45      2.61 o 
  -1  13   7       29.25       30.36      3.03 o 
   0  13   7       11.89       14.99      3.08 o 
   1  13   7       27.34       29.49      3.19 o 
   2  13   7       39.48       29.53      5.05 o 
   3  13   7        2.07        6.34      1.78 o 
   4  13   7        0.00        1.07      2.14 o 
  -6  14   7        2.91        9.02      2.15 o 
  -5  14   7        0.02        4.36      2.76 o 
  -4  14   7        1.50        6.61      2.34 o 
  -3  14   7        7.77        7.40      2.34 o 
  -2  14   7        7.45        9.33      2.70 o 
  -1  14   7        6.78        6.08      2.38 o 
   0  14   7        0.80        0.00      2.57 o 
   1  14   7        7.34        7.16      2.30 o 
   2  14   7        2.85        2.52      2.05 o 
   3  14   7        3.24        5.82      2.04 o 
  -5  15   7        2.37        6.37      2.44 o 
  -4  15   7        3.61        5.67      1.12 o 
  -3  15   7        2.62        3.16      1.84 o 
  -2  15   7        4.85        8.15      2.48 o 
  -1  15   7        7.52        5.26      2.43 o 
   0  15   7        1.74        0.00      2.35 o 
   1  15   7        8.21       16.58      2.58 o 
   2  15   7        9.84       10.41      2.60 o 
  -3  16   7        2.52        0.74      3.31 o 
  -2  16   7        3.23        8.97      2.22 o 
  -1  16   7        0.88        6.68      2.17 o 
 -11   0   8        0.34        0.00      3.22 o 
 -10   0   8        2.85        7.22      2.72 o 
  -9   0   8       25.07       21.40      3.01 o 
  -8   0   8        3.62        3.02      0.86 o 
  -7   0   8        7.48        8.35      1.95 o 
  -6   0   8       32.03       26.20      2.95 o 
  -5   0   8      330.70      344.72     11.02 o 
  -4   0   8       19.83       23.52      2.44 o 
  -3   0   8       84.47      103.70      5.55 o 
  -2   0   8        4.23        1.16      3.11 o 
  -1   0   8      161.76      191.30      6.83 o 
   0   0   8        3.32        4.97      1.61 o 
   1   0   8       48.06       40.90      3.65 o 
   2   0   8        8.05        8.81      1.80 o 
   3   0   8       27.89       25.14      2.79 o 
   4   0   8       30.97       28.31      2.89 o 
   5   0   8        1.92        5.34      1.32 o 
   6   0   8        9.89        7.41      1.48 o 
   7   0   8       19.88       22.93      5.05 o 
 -11   1   8        2.33        6.85      1.89 o 
 -10   1   8       20.92       22.04      2.27 o 
  -9   1   8       50.06       56.80      5.14 o 
  -8   1   8       46.47       38.71      3.00 o 
  -7   1   8      111.64      115.45      8.10 o 
  -6   1   8      143.74      156.58      5.24 o 
  -5   1   8      227.73      240.14      3.75 o 
  -4   1   8      159.22      175.78      3.86 o 
  -3   1   8        1.62        0.03      1.44 o 
  -2   1   8      123.55      119.39      4.34 o 
  -1   1   8      113.01      136.71      3.66 o 
   0   1   8       14.66       14.44      1.64 o 
   1   1   8      149.38      154.95      4.27 o 
   2   1   8      394.29      384.58      5.55 o 
   3   1   8      103.06      113.52      5.86 o 
   4   1   8       75.71       74.51      6.16 o 
   5   1   8        3.13        4.80      1.33 o 
   6   1   8        0.85        2.26      1.48 o 
   7   1   8        5.58        5.45      3.28 o 
 -11   2   8        1.59        1.67      2.15 o 
 -10   2   8        4.53        3.18      1.65 o 
  -9   2   8        9.75        9.71      2.04 o 
  -8   2   8       80.51       83.63      4.62 o 
  -7   2   8       43.49       41.44      4.02 o 
  -6   2   8       58.39       53.48      3.50 o 
  -5   2   8       70.06       69.69      4.98 o 
  -4   2   8        0.00        0.00      1.39 o 
  -3   2   8      113.30      136.49      3.52 o 
  -2   2   8      151.90      150.79      3.94 o 
  -1   2   8       25.10       28.35      1.93 o 
   0   2   8      180.36      167.16      3.75 o 
   1   2   8      209.07      219.42      6.71 o 
   2   2   8      261.67      277.83      5.64 o 
   3   2   8       43.91       43.90      2.90 o 
   4   2   8       28.90       34.20      2.66 o 
   5   2   8        5.92        8.11      2.08 o 
   6   2   8        4.19        7.75      2.15 o 
   7   2   8        0.03        1.32      2.14 o 
 -11   3   8        0.02        2.13      1.50 o 
 -10   3   8       24.17       22.00      2.97 o 
  -9   3   8       35.30       39.87      4.14 o 
  -8   3   8       62.65       67.60      4.31 o 
  -7   3   8       69.08       72.53      4.92 o 
  -6   3   8      159.74      174.15      7.31 o 
  -5   3   8       58.36       56.76      4.15 o 
  -4   3   8       72.10       90.68      3.89 o 
  -3   3   8       49.27       47.06      4.06 o 
  -2   3   8       12.89       11.57      1.13 o 
  -1   3   8      280.53      282.23      5.66 o 
   0   3   8      152.37      156.73      5.20 o 
   1   3   8      304.17      306.83      5.29 o 
   2   3   8      274.55      298.01      5.51 o 
   3   3   8       53.41       47.30      3.66 o 
   4   3   8       76.11       79.82      5.55 o 
   5   3   8        3.77        3.01      1.81 o 
   6   3   8        9.89        6.45      1.64 o 
   7   3   8        2.67        0.00      2.35 o 
 -11   4   8        1.11        3.61      2.62 o 
 -10   4   8        9.88       12.20      1.80 o 
  -9   4   8        1.79        6.02      1.48 o 
  -8   4   8       43.13       44.89      2.79 o 
  -7   4   8       33.10       31.93      2.83 o 
  -6   4   8       61.78       60.47      3.49 o 
  -5   4   8      128.57      125.95      6.15 o 
  -4   4   8       53.52       51.91      3.83 o 
  -3   4   8       40.20       42.14      2.85 o 
  -2   4   8      195.48      226.51      5.10 o 
  -1   4   8       94.32      121.27      4.85 o 
   0   4   8      248.71      253.21      4.72 o 
   1   4   8       59.60       45.74      2.98 o 
   2   4   8       15.00       13.18      1.93 o 
   3   4   8       35.42       31.39      2.36 o 
   4   4   8       18.21       16.30      1.54 o 
   5   4   8       39.41       35.91      2.91 o 
   6   4   8        3.76        4.72      1.89 o 
   7   4   8        1.84        2.43      2.61 o 
 -11   5   8        1.35        2.04      1.83 o 
 -10   5   8       12.58       11.22      1.97 o 
  -9   5   8       16.14       17.04      2.85 o 
  -8   5   8        4.98        5.85      1.41 o 
  -7   5   8        8.70        9.69      1.32 o 
  -6   5   8      142.28      133.21      9.08 o 
  -5   5   8       12.93       13.48      1.78 o 
  -4   5   8       26.33       21.33      1.89 o 
  -3   5   8        9.90        7.97      1.55 o 
  -2   5   8       36.89       32.05      2.74 o 
  -1   5   8       13.82       14.23      2.04 o 
   0   5   8       40.57       32.45      2.85 o 
   1   5   8       77.77       70.94      5.07 o 
   2   5   8        4.51        5.74      1.20 o 
   3   5   8       24.37       27.36      2.79 o 
   4   5   8       32.31       34.39      3.25 o 
   5   5   8        5.96        6.92      1.38 o 
   6   5   8       22.61       17.44      1.99 o 
   7   5   8        5.93        2.07      3.02 o 
 -11   6   8        3.35        3.08      2.23 o 
 -10   6   8       11.11       11.84      1.92 o 
  -9   6   8        0.18        0.00      2.23 o 
  -8   6   8       21.09       19.21      2.00 o 
  -7   6   8        6.26        5.67      0.90 o 
  -6   6   8        4.79        4.22      1.46 o 
  -5   6   8      195.52      194.83      6.97 o 
  -4   6   8      174.43      182.85      6.23 o 
  -3   6   8       76.59       71.81      4.80 o 
  -2   6   8      139.93      146.01      6.10 o 
  -1   6   8       45.58       43.09      3.67 o 
   0   6   8        6.27        3.41      1.91 o 
   1   6   8       33.84       27.67      3.38 o 
   2   6   8      127.39      131.45     10.01 o 
   3   6   8       39.40       39.70      2.96 o 
   4   6   8       72.76       75.86      4.91 o 
   5   6   8       18.42       16.04      2.14 o 
   6   6   8        4.74        6.38      1.93 o 
 -10   7   8        0.81        6.39      1.75 o 
  -9   7   8        6.14        7.36      1.68 o 
  -8   7   8        3.55        2.02      1.84 o 
  -7   7   8       14.91       12.03      1.61 o 
  -6   7   8       74.46       68.72      5.53 o 
  -5   7   8      120.11      113.28      6.98 o 
  -4   7   8        8.98        7.19      1.65 o 
  -3   7   8       48.46       46.95      3.69 o 
  -2   7   8       96.95       95.91      6.88 o 
  -1   7   8        8.68        7.22      1.72 o 
   0   7   8        1.88        8.26      1.99 o 
   1   7   8       15.76       11.98      2.51 o 
   2   7   8      130.25      149.20      6.25 o 
   3   7   8        3.02        3.10      1.03 o 
   4   7   8        1.92        4.71      2.27 o 
   5   7   8        1.02        2.35      1.71 o 
   6   7   8        7.41        8.27      3.98 o 
 -10   8   8        4.02        7.29      1.92 o 
  -9   8   8        1.11        0.00      1.41 o 
  -8   8   8        3.60        3.02      1.46 o 
  -7   8   8       42.78       33.67      4.24 o 
  -6   8   8       17.75       13.17      1.81 o 
  -5   8   8       76.66       86.10      6.78 o 
  -4   8   8       38.71       42.94      4.09 o 
  -3   8   8      227.15      233.25     12.98 o 
  -2   8   8        8.05        6.97      1.75 o 
  -1   8   8       27.12       29.63      6.25 o 
   0   8   8       11.51       15.17      2.40 o 
   1   8   8      177.56      177.54     14.36 o 
   2   8   8        1.26        3.68      1.88 o 
   3   8   8       17.59       14.86      2.33 o 
   4   8   8       10.30        5.96      1.39 o 
   5   8   8        2.12        1.35      1.76 o 
   6   8   8        1.07        1.30      2.35 o 
 -10   9   8        0.40        2.35      2.91 o 
  -9   9   8        0.40        1.09      1.56 o 
  -8   9   8       20.52       23.40      2.76 o 
  -7   9   8       35.80       35.37      3.42 o 
  -6   9   8       11.19        9.04      2.25 o 
  -5   9   8       40.88       36.20      3.64 o 
  -4   9   8       26.67       34.61      3.33 o 
  -3   9   8       70.55       81.82      7.36 o 
  -2   9   8       66.64       68.11      6.84 o 
  -1   9   8       41.44       41.35      3.60 o 
   0   9   8       18.46       22.30      3.03 o 
   1   9   8       26.87       27.28      3.82 o 
   2   9   8       32.42       36.14      5.09 o 
   3   9   8       20.80       23.34      2.97 o 
   4   9   8        0.87        4.66      1.90 o 
   5   9   8        1.31        0.00      2.41 o 
  -9  10   8        3.62        2.91      1.97 o 
  -8  10   8        8.75        7.94      1.85 o 
  -7  10   8       11.10       11.48      2.88 o 
  -6  10   8       24.76       26.12      3.62 o 
  -5  10   8       50.63       49.97      4.83 o 
  -4  10   8       23.88       27.60      3.63 o 
  -3  10   8      118.22      124.57      9.37 o 
  -2  10   8      134.49      169.17      9.21 o 
  -1  10   8       39.62       37.67      3.98 o 
   0  10   8        7.36        4.78      2.92 o 
   1  10   8        9.65       12.88      2.55 o 
   2  10   8       13.11       13.97      2.52 o 
   3  10   8       18.98       25.17      3.87 o 
   4  10   8        0.42        4.05      3.28 o 
   5  10   8        5.52        4.29      1.34 o 
  -8  11   8        1.68        2.32      2.04 o 
  -7  11   8       20.92       20.00      2.53 o 
  -6  11   8       10.51       12.67      3.26 o 
  -5  11   8       10.04        9.52      3.40 o 
  -4  11   8        4.29        2.33      1.75 o 
  -3  11   8        2.02        4.07      1.80 o 
  -2  11   8       30.43       21.33      4.06 o 
  -1  11   8       60.25       59.19      5.87 o 
   0  11   8        8.51        9.35      2.20 o 
   1  11   8        1.06        2.92      2.12 o 
   2  11   8        0.26        3.38      1.95 o 
   3  11   8       36.87       34.89      4.56 o 
   4  11   8        0.00        4.66      2.46 o 
  -8  12   8        4.19        4.76      3.70 o 
  -7  12   8        2.48        6.86      1.98 o 
  -6  12   8        6.33        5.25      2.36 o 
  -5  12   8       17.98       17.29      2.86 o 
  -4  12   8        9.94       10.90      2.34 o 
  -3  12   8        4.90        4.85      1.70 o 
  -2  12   8        3.93        5.63      1.94 o 
  -1  12   8        2.40        3.21      1.95 o 
   0  12   8       29.69       32.07      3.64 o 
   1  12   8       21.35       25.42      3.46 o 
   2  12   8       19.94       16.67      2.30 o 
   3  12   8       13.09       13.53      2.78 o 
   4  12   8        2.61        3.40      1.81 o 
  -7  13   8        5.05        5.20      1.92 o 
  -6  13   8        5.67        8.61      3.68 o 
  -5  13   8        9.80        7.33      2.25 o 
  -4  13   8        4.22       10.76      2.50 o 
  -3  13   8        4.65        7.86      2.35 o 
  -2  13   8        7.98        8.02      2.54 o 
  -1  13   8        5.31        5.65      1.99 o 
   0  13   8        0.85        0.75      1.49 o 
   1  13   8       42.83       44.71      5.03 o 
   2  13   8        8.34        8.59      2.68 o 
   3  13   8        0.12        0.79      3.48 o 
  -6  14   8        0.69        5.44      1.92 o 
  -5  14   8        0.35        0.00      2.74 o 
  -4  14   8        2.67        2.54      2.54 o 
  -3  14   8        5.32        2.51      2.74 o 
  -2  14   8        0.87        1.03      2.26 o 
  -1  14   8        2.25        1.90      1.55 o 
   0  14   8       23.21       20.30      3.75 o 
   1  14   8        1.02        3.58      1.56 o 
   2  14   8        1.93        0.00      2.24 o 
  -4  15   8        0.69        4.63      4.08 o 
  -3  15   8        0.84        5.31      2.11 o 
  -2  15   8        3.40        3.28      2.12 o 
  -1  15   8        4.48        3.47      2.54 o 
   0  15   8        0.19        2.24      2.83 o 
 -11   0   9        0.03        0.18      2.33 o 
 -10   0   9        0.04        2.25      2.46 o 
  -9   0   9        3.26        2.92      1.33 o 
  -8   0   9        1.69        0.15      1.57 o 
  -7   0   9       74.01       71.40     12.23 o 
  -6   0   9        0.70        3.66      1.19 o 
  -5   0   9       25.39       19.25      3.33 o 
  -4   0   9        0.29        0.46      1.72 o 
  -3   0   9       12.88       11.44      1.80 o 
  -2   0   9      154.17      176.35      6.52 o 
  -1   0   9        2.04        0.55      1.65 o 
   0   0   9       12.58        9.58      1.73 o 
   1   0   9       69.90       72.11      6.63 o 
   2   0   9      424.60      450.41     15.58 o 
   3   0   9       10.06        7.03      1.85 o 
   4   0   9       99.84      105.60      9.77 o 
   5   0   9        7.95        6.56      2.16 o 
   6   0   9        1.81        3.35      2.12 o 
 -11   1   9        1.87        4.84      1.98 o 
 -10   1   9        3.41        3.61      1.81 o 
  -9   1   9       21.98       22.23      2.17 o 
  -8   1   9        9.72        8.07      1.93 o 
  -7   1   9        4.42        5.84      1.06 o 
  -6   1   9       66.03       64.42      5.07 o 
  -5   1   9       46.25       37.51      3.03 o 
  -4   1   9       63.30       65.24      5.07 o 
  -3   1   9       56.34       54.91      3.72 o 
  -2   1   9       10.06       10.85      1.78 o 
  -1   1   9       58.23       67.58      4.09 o 
   0   1   9      285.95      295.68      6.34 o 
   1   1   9      247.11      237.86      5.22 o 
   2   1   9      152.73      176.75      5.09 o 
   3   1   9       79.45       76.64      4.17 o 
   4   1   9        1.07        4.40      1.18 o 
   5   1   9       29.72       28.52      2.54 o 
   6   1   9        0.13        3.40      1.41 o 
 -11   2   9        0.88        1.91      1.79 o 
 -10   2   9        7.98       11.05      1.61 o 
  -9   2   9       34.62       33.03      3.79 o 
  -8   2   9       12.57       14.04      1.67 o 
  -7   2   9       46.48       50.66      3.75 o 
  -6   2   9      260.68      256.96      5.03 o 
  -5   2   9      205.58      219.41      8.68 o 
  -4   2   9       44.92       42.11      3.56 o 
  -3   2   9       42.92       53.08      4.39 o 
  -2   2   9       82.95       91.44      3.82 o 
  -1   2   9      103.10       97.13      5.27 o 
   0   2   9       46.32       40.88      2.98 o 
   1   2   9      214.83      221.18      5.41 o 
   2   2   9      235.17      257.74      6.87 o 
   3   2   9       11.20       15.04      2.08 o 
   4   2   9       31.82       31.38      2.72 o 
   5   2   9        2.08        2.58      1.26 o 
   6   2   9        3.82        5.41      1.97 o 
 -11   3   9        7.75        7.40      2.34 o 
 -10   3   9        3.20        1.84      2.14 o 
  -9   3   9        3.51        2.30      1.86 o 
  -8   3   9       59.00       68.05      3.68 o 
  -7   3   9       93.94       92.12      6.47 o 
  -6   3   9      104.82      104.41      5.00 o 
  -5   3   9      250.63      268.03      6.54 o 
  -4   3   9       67.19       73.84      4.49 o 
  -3   3   9        7.01        6.04      1.03 o 
  -2   3   9       15.89       14.24      1.33 o 
  -1   3   9       68.58       68.74      3.02 o 
   0   3   9       25.37       23.82      1.70 o 
   1   3   9       18.44       18.09      1.76 o 
   2   3   9        6.69        6.54      1.63 o 
   3   3   9       98.02       94.10      4.47 o 
   4   3   9        5.53        3.26      1.59 o 
   5   3   9        9.86        9.38      1.43 o 
   6   3   9        2.48        2.14      2.36 o 
 -11   4   9        1.62        2.88      1.52 o 
 -10   4   9       12.38       11.85      2.00 o 
  -9   4   9        0.18        2.80      1.20 o 
  -8   4   9       10.48        9.17      1.01 o 
  -7   4   9      102.91      110.23      5.11 o 
  -6   4   9      219.50      218.28      5.99 o 
  -5   4   9      232.93      252.73      9.37 o 
  -4   4   9       24.93       23.57      1.94 o 
  -3   4   9       67.98       73.77      3.00 o 
  -2   4   9       97.04       97.79      6.65 o 
  -1   4   9       54.86       50.51      3.12 o 
   0   4   9       20.28       21.34      2.33 o 
   1   4   9       16.45       17.95      2.54 o 
   2   4   9      191.75      203.54      8.43 o 
   3   4   9        4.77        5.95      1.62 o 
   4   4   9        5.94        6.17      1.45 o 
   5   4   9        8.17        7.43      1.51 o 
   6   4   9        0.65        3.60      1.23 o 
 -11   5   9       10.62       10.90      1.80 o 
 -10   5   9        1.43        6.96      1.75 o 
  -9   5   9       10.28       12.88      2.74 o 
  -8   5   9        4.60        4.87      1.24 o 
  -7   5   9       10.19        9.57      1.95 o 
  -6   5   9        6.96        7.65      1.25 o 
  -5   5   9      118.80      110.64      5.74 o 
  -4   5   9       93.83       96.45      5.65 o 
  -3   5   9       22.38       24.42      1.90 o 
  -2   5   9       55.41       59.06      4.64 o 
  -1   5   9        7.45        9.02      1.72 o 
   0   5   9       97.10       98.04      8.69 o 
   1   5   9      159.24      171.04      8.87 o 
   2   5   9      120.12      124.07      7.54 o 
   3   5   9       14.19       16.71      1.88 o 
   4   5   9        5.93        6.13      1.48 o 
   5   5   9        5.40        5.30      1.94 o 
   6   5   9        5.54        7.10      1.72 o 
 -10   6   9        0.09        0.00      2.23 o 
  -9   6   9        4.03        3.44      1.45 o 
  -8   6   9        6.60        6.50      1.34 o 
  -7   6   9       23.96       21.44      2.22 o 
  -6   6   9       58.65       53.17      4.96 o 
  -5   6   9       44.76       44.43      3.50 o 
  -4   6   9       71.83       77.27      5.60 o 
  -3   6   9       45.58       52.61      4.58 o 
  -2   6   9        8.92        6.36      2.37 o 
  -1   6   9       28.65       36.26      5.11 o 
   0   6   9       31.16       30.93      3.51 o 
   1   6   9        3.45        3.03      1.77 o 
   2   6   9        0.47        3.60      2.09 o 
   3   6   9       27.42       31.50      3.00 o 
   4   6   9        3.99        1.38      3.92 o 
   5   6   9        0.87        2.79      2.17 o 
   6   6   9        2.01        4.80      2.01 o 
 -10   7   9        0.32        0.00      2.84 o 
  -9   7   9        1.79        3.66      1.41 o 
  -8   7   9        0.03        0.03      1.95 o 
  -7   7   9       11.86        7.19      1.95 o 
  -6   7   9       17.51       18.33      1.95 o 
  -5   7   9       56.62       60.32      3.89 o 
  -4   7   9       31.54       30.58      3.40 o 
  -3   7   9       43.17       48.13      4.47 o 
  -2   7   9       61.18       63.86      6.52 o 
  -1   7   9       14.42       11.06      2.03 o 
   0   7   9       23.79       28.93      3.00 o 
   1   7   9        7.21        9.96      2.27 o 
   2   7   9        5.31        9.69      2.21 o 
   3   7   9        2.13        0.71      2.28 o 
   4   7   9        3.95        5.63      1.59 o 
   5   7   9        2.14        4.47      1.93 o 
 -10   8   9        2.09        4.11      2.81 o 
  -9   8   9        0.51        3.02      1.76 o 
  -8   8   9       10.09        5.14      1.46 o 
  -7   8   9        2.74        3.15      1.47 o 
  -6   8   9       41.44       37.53      3.88 o 
  -5   8   9       27.86       27.74      4.53 o 
  -4   8   9       15.75       18.60      2.40 o 
  -3   8   9        4.12        4.82      3.13 o 
  -2   8   9        3.03        4.46      4.40 o 
  -1   8   9       96.78      119.09      5.99 o 
   0   8   9       12.53       11.23      3.74 o 
   1   8   9        4.32        5.38      3.35 o 
   2   8   9        7.17        8.96      2.33 o 
   3   8   9        9.07       16.08      2.69 o 
   4   8   9        0.46        0.00      1.82 o 
   5   8   9        1.60        0.00      2.94 o 
  -9   9   9        4.40        7.90      1.85 o 
  -8   9   9        5.02        4.90      2.08 o 
  -7   9   9        8.91        9.85      2.10 o 
  -6   9   9       28.74       26.53      2.40 o 
  -5   9   9       18.01       12.73      2.34 o 
  -4   9   9       30.29       28.47      3.18 o 
  -3   9   9       50.33       46.95      5.91 o 
  -2   9   9       22.61       25.46      3.06 o 
  -1   9   9        9.69       10.75      2.74 o 
   0   9   9        5.89        1.50      3.55 o 
   1   9   9       29.40       33.27      3.72 o 
   2   9   9       20.51       13.31      2.84 o 
   3   9   9        3.36        3.63      2.27 o 
   4   9   9        2.12        2.49      2.22 o 
   5   9   9        1.10        2.59      1.73 o 
  -9  10   9        0.26        0.00      7.09 o 
  -8  10   9        6.57        6.18      2.07 o 
  -7  10   9        2.94        1.10      1.50 o 
  -6  10   9       12.59       16.32      2.60 o 
  -5  10   9       35.65       31.40      4.33 o 
  -4  10   9        6.90        4.41      1.68 o 
  -3  10   9        4.18        5.56      2.66 o 
  -2  10   9       30.39       28.96      3.97 o 
  -1  10   9        0.43        3.61      1.78 o 
   0  10   9       12.02       12.06      3.93 o 
   1  10   9       10.83       15.15      3.66 o 
   2  10   9       11.47       15.41      5.09 o 
   3  10   9        2.03        4.05      2.72 o 
   4  10   9       10.74        9.57      3.06 o 
  -8  11   9        2.14        4.73      3.48 o 
  -7  11   9        4.71        8.56      2.20 o 
  -6  11   9       23.73       26.56      3.10 o 
  -5  11   9        2.80        3.08      1.76 o 
  -4  11   9       32.07       28.89      3.24 o 
  -3  11   9        9.98       13.21      2.74 o 
  -2  11   9        0.06        0.95      2.27 o 
  -1  11   9        0.74        4.81      2.28 o 
   0  11   9       36.98       38.39      9.26 o 
   1  11   9       39.87       28.30      3.46 o 
   2  11   9        0.21        1.22      1.88 o 
   3  11   9        6.78        4.83      1.77 o 
  -7  12   9        0.65        1.98      1.75 o 
  -6  12   9        2.06        3.40      1.70 o 
  -5  12   9        2.78        3.80      1.88 o 
  -4  12   9        4.55        5.60      2.38 o 
  -3  12   9        7.62        9.97      2.14 o 
  -2  12   9        0.41        1.26      2.12 o 
  -1  12   9        5.74        5.37      2.36 o 
   0  12   9        7.44       11.41      3.94 o 
   1  12   9       13.74       11.44      1.75 o 
   2  12   9        9.57        7.36      2.15 o 
   3  12   9        2.26        2.95      2.02 o 
  -6  13   9        0.31        3.26      1.82 o 
  -5  13   9        4.19        4.81      2.31 o 
  -4  13   9        1.18        2.39      2.02 o 
  -3  13   9        2.48        4.52      3.17 o 
  -2  13   9        2.13        4.15      1.76 o 
  -1  13   9        2.74        4.29      3.41 o 
   0  13   9        1.98        5.35      1.91 o 
   1  13   9       11.59       15.12      4.27 o 
   2  13   9        5.18        5.60      2.21 o 
  -5  14   9        0.86        5.72      1.88 o 
  -4  14   9        2.12        4.76      1.59 o 
  -3  14   9        1.89        4.55      2.68 o 
  -2  14   9        1.68        1.24      2.68 o 
  -1  14   9        2.04        6.21      2.50 o 
   0  14   9        4.40        3.53      2.47 o 
 -11   0  10        0.09        4.90      1.83 o 
 -10   0  10        0.00        0.00      3.19 o 
  -9   0  10       15.39       17.55      3.59 o 
  -8   0  10      142.53      153.09     23.17 o 
  -7   0  10      261.72      276.35     11.03 o 
  -6   0  10        0.04        0.00      2.15 o 
  -5   0  10        4.68        6.31      1.94 o 
  -4   0  10       27.99       27.77      2.83 o 
  -3   0  10        0.51        1.21      1.81 o 
  -2   0  10        3.06        2.98      1.49 o 
  -1   0  10       10.02        8.68      1.84 o 
   0   0  10       14.46       14.17      2.36 o 
   1   0  10       65.97       68.56      5.49 o 
   2   0  10        2.76        1.97      2.01 o 
   3   0  10       10.35       12.87      2.39 o 
   4   0  10        1.20        0.00      2.28 o 
   5   0  10        4.74        4.23      2.13 o 
   6   0  10        0.16        0.00      2.95 o 
 -11   1  10        4.09        4.79      1.48 o 
 -10   1  10       10.34        6.17      2.50 o 
  -9   1  10       13.33       11.09      2.21 o 
  -8   1  10        0.38        1.97      1.61 o 
  -7   1  10      122.07      133.74      7.05 o 
  -6   1  10      161.90      164.75     11.55 o 
  -5   1  10       24.72       24.56      2.43 o 
  -4   1  10        1.42        1.80      1.34 o 
  -3   1  10        6.18        6.17      1.38 o 
  -2   1  10       23.76       22.98      2.05 o 
  -1   1  10       10.35       10.26      1.36 o 
   0   1  10        5.95        7.73      1.45 o 
   1   1  10       89.57       95.03      4.00 o 
   2   1  10        2.66        3.79      1.89 o 
   3   1  10        3.66        2.22      1.47 o 
   4   1  10        1.37        0.11      1.84 o 
   5   1  10        6.08        7.60      2.25 o 
   6   1  10        1.94        3.16      2.52 o 
 -11   2  10        0.28        3.44      1.60 o 
 -10   2  10        2.00        2.89      2.16 o 
  -9   2  10       25.57       31.01      3.95 o 
  -8   2  10        4.41        3.77      1.46 o 
  -7   2  10       33.13       33.24      2.95 o 
  -6   2  10      136.39      134.96      6.84 o 
  -5   2  10        0.56        2.64      1.15 o 
  -4   2  10        2.87        2.13      0.99 o 
  -3   2  10        8.62       10.66      1.25 o 
  -2   2  10        0.63        2.05      1.27 o 
  -1   2  10       11.95       11.84      1.49 o 
   0   2  10      128.13      145.77      8.87 o 
   1   2  10       66.83       63.29      5.43 o 
   2   2  10       18.34       20.24      1.95 o 
   3   2  10        1.16        3.23      1.16 o 
   4   2  10        1.00        1.47      1.57 o 
   5   2  10       11.01       11.62      1.85 o 
   6   2  10       14.11       18.83      4.08 o 
 -11   3  10        1.82        5.77      2.00 o 
 -10   3  10       16.89       16.28      2.31 o 
  -9   3  10        2.15        1.89      1.83 o 
  -8   3  10       56.61       56.24      4.36 o 
  -7   3  10       14.24       13.55      1.41 o 
  -6   3  10       36.38       38.01      3.14 o 
  -5   3  10       67.42       62.65      4.66 o 
  -4   3  10        8.66        9.76      1.19 o 
  -3   3  10        9.70        6.98      1.11 o 
  -2   3  10       16.94       15.92      1.54 o 
  -1   3  10       11.79       15.01      2.07 o 
   0   3  10       47.26       45.96      2.59 o 
   1   3  10        4.62        3.38      1.53 o 
   2   3  10        3.99        6.91      2.69 o 
   3   3  10       16.45       17.04      2.61 o 
   4   3  10        0.61        3.94      1.51 o 
   5   3  10       19.17       17.97      4.14 o 
 -10   4  10       14.73       11.87      2.23 o 
  -9   4  10       12.62       13.39      1.81 o 
  -8   4  10        7.35        6.43      1.32 o 
  -7   4  10        2.52        3.65      1.41 o 
  -6   4  10       66.70       60.16      4.48 o 
  -5   4  10       52.64       51.27      3.58 o 
  -4   4  10       21.73       24.06      2.08 o 
  -3   4  10        2.78        2.22      0.87 o 
  -2   4  10       22.44       19.21      2.05 o 
  -1   4  10       39.97       36.97      2.88 o 
   0   4  10       30.72       31.53      2.92 o 
   1   4  10       19.97       26.08      3.12 o 
   2   4  10        3.38        5.82      2.17 o 
   3   4  10        6.01        3.56      1.27 o 
   4   4  10        4.56        2.44      1.60 o 
   5   4  10        7.74        6.92      2.11 o 
 -10   5  10        0.44        0.00      2.30 o 
  -9   5  10        3.93        7.09      2.34 o 
  -8   5  10        1.13        3.44      1.33 o 
  -7   5  10        0.66        1.49      0.94 o 
  -6   5  10       38.75       34.43      3.85 o 
  -5   5  10        0.01        1.63      1.07 o 
  -4   5  10       63.87       63.95      4.84 o 
  -3   5  10       13.07       10.84      1.76 o 
  -2   5  10       35.42       32.07      3.13 o 
  -1   5  10       15.16       13.98      2.30 o 
   0   5  10      165.50      172.67      8.30 o 
   1   5  10       30.13       29.67      3.12 o 
   2   5  10       14.63       15.84      2.32 o 
   3   5  10       15.73       14.65      3.68 o 
   4   5  10        2.42        3.57      2.05 o 
   5   5  10        3.12        5.28      3.61 o 
 -10   6  10        0.55        0.00      3.21 o 
  -9   6  10        4.19        6.21      1.50 o 
  -8   6  10        8.76        7.05      1.45 o 
  -7   6  10       43.69       45.56      3.31 o 
  -6   6  10       23.12       19.16      3.03 o 
  -5   6  10        4.73        4.55      1.13 o 
  -4   6  10       10.75        8.77      2.32 o 
  -3   6  10       22.45       16.26      3.29 o 
  -2   6  10       19.46       14.67      2.75 o 
  -1   6  10       24.02       25.50      2.79 o 
   0   6  10       42.96       46.16      4.49 o 
   1   6  10       14.93       20.10      2.26 o 
   2   6  10        0.74        2.71      2.72 o 
   3   6  10        0.91        4.41      1.84 o 
   4   6  10        1.75        3.14      1.37 o 
   5   6  10        1.00        5.55      1.77 o 
 -10   7  10        0.05        1.71      4.17 o 
  -9   7  10        3.41        3.96      1.64 o 
  -8   7  10        1.84        2.33      1.25 o 
  -7   7  10        2.20        0.00      2.63 o 
  -6   7  10       14.84       16.08      2.19 o 
  -5   7  10       12.28       10.89      1.81 o 
  -4   7  10       12.59       12.15      2.60 o 
  -3   7  10        0.80        3.59      2.18 o 
  -2   7  10       64.94       69.17      7.18 o 
  -1   7  10      106.89      114.88      9.17 o 
   0   7  10        7.02        8.30      1.92 o 
   1   7  10        1.29        6.83      2.27 o 
   2   7  10       11.73       14.05      2.59 o 
   3   7  10        0.49        0.00      2.45 o 
   4   7  10        1.82        2.62      4.42 o 
  -9   8  10        3.02        3.93      1.35 o 
  -8   8  10        1.53        1.27      1.22 o 
  -7   8  10       18.12       18.92      2.95 o 
  -6   8  10        0.52        4.44      1.73 o 
  -5   8  10       14.60       14.92      2.72 o 
  -4   8  10        5.93       12.77      3.71 o 
  -3   8  10       65.01       78.92      6.23 o 
  -2   8  10       14.96       12.67      2.68 o 
  -1   8  10       34.40       33.84      4.25 o 
   0   8  10       41.66       48.15      4.29 o 
   1   8  10       13.21       11.34      2.23 o 
   2   8  10        2.91        0.19      1.99 o 
   3   8  10        3.17        3.75      2.17 o 
   4   8  10        1.25        2.21      3.15 o 
  -9   9  10       14.62       10.11      4.19 o 
  -8   9  10        6.34        7.39      2.21 o 
  -7   9  10        3.32        0.00      2.19 o 
  -6   9  10       10.90        9.49      2.28 o 
  -5   9  10        4.49        2.64      2.81 o 
  -4   9  10        9.40       12.85      2.23 o 
  -3   9  10       30.52       36.26      3.51 o 
  -2   9  10       26.98       28.35      5.12 o 
  -1   9  10       53.70       61.87      5.58 o 
   0   9  10        5.61        4.63      2.02 o 
   1   9  10       12.38        4.43      2.45 o 
   2   9  10        5.09        3.27      1.52 o 
   3   9  10        3.12        8.93      2.83 o 
   4   9  10        2.24        3.27      2.72 o 
  -8  10  10        4.93        5.58      3.48 o 
  -7  10  10       26.81       22.70      4.33 o 
  -6  10  10        5.05        5.47      2.34 o 
  -5  10  10        0.01        3.65      1.89 o 
  -4  10  10       15.69       22.12      2.39 o 
  -3  10  10        1.58        3.33      1.86 o 
  -2  10  10       15.15       15.87      2.76 o 
  -1  10  10       41.36       40.40      3.99 o 
   0  10  10       15.98       16.76      4.01 o 
   1  10  10        9.65       13.51      2.92 o 
   2  10  10        0.29        4.82      2.50 o 
   3  10  10        0.62        2.03      3.89 o 
  -7  11  10        0.74        0.00      2.48 o 
  -6  11  10        0.02        2.80      2.69 o 
  -5  11  10        0.21        0.00      2.50 o 
  -4  11  10        0.24        0.00      2.68 o 
  -3  11  10        4.97        6.94      1.88 o 
  -2  11  10        0.99        7.01      2.62 o 
  -1  11  10       27.07       31.61      6.69 o 
   0  11  10        8.29       12.27      3.04 o 
   1  11  10        2.30        0.59      2.79 o 
   2  11  10        3.68        7.01      2.07 o 
  -7  12  10        2.49        5.40      4.30 o 
  -6  12  10       11.15        8.54      2.16 o 
  -5  12  10        0.27        1.26      1.70 o 
  -4  12  10        2.29        0.77      2.90 o 
  -3  12  10        0.64        3.42      2.60 o 
  -2  12  10        7.64        9.54      2.14 o 
  -1  12  10        6.77       10.31      2.06 o 
   0  12  10        7.91        6.91      2.82 o 
   1  12  10        2.16        3.48      2.69 o 
  -5  13  10        4.40        2.87      2.32 o 
  -4  13  10        0.46        6.03      2.38 o 
  -3  13  10        8.40       13.55      2.32 o 
  -2  13  10        0.26        4.71      5.50 o 
  -1  13  10        4.41        8.15      2.67 o 
   0  13  10       22.00       20.35      3.89 o 
 -10   0  11       10.93        7.68      2.46 o 
  -9   0  11        1.23        0.00      3.07 o 
  -8   0  11       22.86       20.75      3.54 o 
  -7   0  11        3.00        2.58      2.28 o 
  -6   0  11        4.31        2.66      1.73 o 
  -5   0  11       36.89       35.07      3.73 o 
  -4   0  11        0.07        3.74      1.83 o 
  -3   0  11        3.87        5.70      2.07 o 
  -2   0  11        4.37        5.11      3.29 o 
  -1   0  11       19.06       23.93      3.87 o 
   0   0  11        9.10        4.96      1.40 o 
   1   0  11       63.20       69.58      5.18 o 
   2   0  11       57.35       52.79      6.47 o 
   3   0  11        4.85        1.60      1.82 o 
   4   0  11        1.00        0.30      1.96 o 
   5   0  11       12.79       16.47      3.83 o 
 -10   1  11        4.40        4.68      1.65 o 
  -9   1  11       17.13       17.72      2.08 o 
  -8   1  11       17.36       16.31      1.80 o 
  -7   1  11       58.79       55.78      4.11 o 
  -6   1  11        4.28        4.54      1.19 o 
  -5   1  11       17.86       21.87      2.03 o 
  -4   1  11        9.79        6.67      1.46 o 
  -3   1  11        9.86        7.65      1.90 o 
  -2   1  11       18.47       21.21      3.32 o 
  -1   1  11        8.52        7.64      1.74 o 
   0   1  11       28.37       30.39      2.49 o 
   1   1  11       80.39       71.73      5.02 o 
   2   1  11        0.01        1.68      1.56 o 
   3   1  11        3.31        4.29      1.23 o 
   4   1  11        2.06        0.00      1.88 o 
   5   1  11        4.73        6.22      1.62 o 
 -10   2  11        2.40        5.21      1.57 o 
  -9   2  11       10.83       10.01      2.17 o 
  -8   2  11       13.49       10.35      1.30 o 
  -7   2  11       41.10       37.97      2.94 o 
  -6   2  11       50.73       47.77      3.38 o 
  -5   2  11        7.37        5.60      1.35 o 
  -4   2  11        3.27        4.63      1.76 o 
  -3   2  11       14.18       18.12      1.84 o 
  -2   2  11       58.93       50.88      2.93 o 
  -1   2  11       17.09       19.36      2.38 o 
   0   2  11       46.63       41.47      3.29 o 
   1   2  11       20.50       23.92      2.64 o 
   2   2  11       61.74       61.75      5.33 o 
   3   2  11        3.51        5.89      1.51 o 
   4   2  11        0.94        2.72      1.17 o 
   5   2  11        0.36        1.45      1.47 o 
 -10   3  11       10.37       10.81      1.45 o 
  -9   3  11       11.54       12.46      1.45 o 
  -8   3  11        0.10        1.24      1.06 o 
  -7   3  11       56.89       46.61      3.66 o 
  -6   3  11        7.38        6.58      1.31 o 
  -5   3  11       28.39       27.90      2.20 o 
  -4   3  11        5.11        3.71      1.54 o 
  -3   3  11       34.98       31.57      1.92 o 
  -2   3  11       27.03       20.03      1.90 o 
  -1   3  11        3.86        0.57      1.47 o 
   0   3  11       43.01       33.54      3.97 o 
   1   3  11       76.87       76.70      5.56 o 
   2   3  11       11.91       15.52      4.08 o 
   3   3  11        1.32        6.14      1.56 o 
   4   3  11        0.80        3.52      1.30 o 
 -10   4  11        1.40        2.97      1.56 o 
  -9   4  11        5.06        4.51      2.01 o 
  -8   4  11       24.23       27.74      2.54 o 
  -7   4  11       18.08       15.81      1.62 o 
  -6   4  11       20.03       17.46      2.37 o 
  -5   4  11       17.07       18.66      1.65 o 
  -4   4  11        1.55        2.92      1.58 o 
  -3   4  11       43.34       48.13      3.64 o 
  -2   4  11       17.31       19.70      2.73 o 
  -1   4  11       86.40       81.97      6.27 o 
   0   4  11        9.43       13.15      1.96 o 
   1   4  11        7.13        7.87      2.23 o 
   2   4  11        3.40        3.19      1.80 o 
   3   4  11       16.61       18.30      2.91 o 
   4   4  11        0.04        3.76      1.40 o 
 -10   5  11        1.35        0.00      2.73 o 
  -9   5  11        3.32        7.01      1.49 o 
  -8   5  11        2.11        3.77      1.12 o 
  -7   5  11        8.02       10.91      1.95 o 
  -6   5  11        0.50        2.23      1.03 o 
  -5   5  11       12.76       14.13      2.37 o 
  -4   5  11        1.66        0.00      1.62 o 
  -3   5  11        0.48        4.40      1.61 o 
  -2   5  11       12.90       10.63      2.39 o 
  -1   5  11        0.40        2.66      3.38 o 
   0   5  11       28.54       24.00      3.69 o 
   1   5  11       10.19        8.72      3.05 o 
   2   5  11        4.98        7.53      2.00 o 
   3   5  11        0.70        7.84      2.44 o 
   4   5  11        1.91        2.27      2.50 o 
 -10   6  11        2.36        2.82      4.52 o 
  -9   6  11        1.70        1.19      2.10 o 
  -8   6  11        9.32        8.67      1.48 o 
  -7   6  11        1.41        2.15      1.31 o 
  -6   6  11        8.01        7.98      1.47 o 
  -5   6  11        0.95        0.22      1.76 o 
  -4   6  11        3.05        2.24      1.72 o 
  -3   6  11        4.01        9.21      2.20 o 
  -2   6  11        3.86        2.03      2.57 o 
  -1   6  11       30.24       27.62      3.33 o 
   0   6  11       13.35       19.38      3.43 o 
   1   6  11       10.02        9.70      2.53 o 
   2   6  11        7.30        9.89      2.26 o 
   3   6  11        2.78        4.73      1.95 o 
   4   6  11        0.32        4.14      2.20 o 
  -9   7  11        1.01        2.29      1.60 o 
  -8   7  11        4.45        5.40      2.78 o 
  -7   7  11        2.59        3.91      2.19 o 
  -6   7  11        5.47        3.99      1.44 o 
  -5   7  11       14.43       13.06      2.18 o 
  -4   7  11        2.98        6.00      1.98 o 
  -3   7  11        3.69        6.15      2.49 o 
  -2   7  11       50.04       53.04      6.00 o 
  -1   7  11        4.85        6.12      2.24 o 
   0   7  11       27.73       23.45      3.13 o 
   1   7  11        2.75        6.31      2.53 o 
   2   7  11        0.93        7.93      3.00 o 
   3   7  11        0.36        2.34      2.25 o 
  -9   8  11        3.18        0.00      4.09 o 
  -8   8  11        4.35        6.19      1.78 o 
  -7   8  11        2.43        5.65      1.73 o 
  -6   8  11       11.66       11.02      2.32 o 
  -5   8  11       13.51       19.56      4.23 o 
  -4   8  11       10.18        8.66      1.72 o 
  -3   8  11       28.79       19.70      3.39 o 
  -2   8  11       16.83       12.65      3.57 o 
  -1   8  11       25.47       18.40      3.10 o 
   0   8  11        6.46        5.07      1.66 o 
   1   8  11        1.98        3.66      1.76 o 
   2   8  11        2.67        2.81      2.25 o 
   3   8  11        4.33        4.05      3.24 o 
  -8   9  11       25.07       21.51      6.01 o 
  -7   9  11        3.87        0.79      1.82 o 
  -6   9  11        4.18        4.11      1.85 o 
  -5   9  11        2.06        2.52      1.89 o 
  -4   9  11       25.17       26.20      4.29 o 
  -3   9  11       17.73       24.12      3.25 o 
  -2   9  11       19.16       17.01      2.85 o 
  -1   9  11       16.46       14.91      3.18 o 
   0   9  11       12.71       16.47      2.82 o 
   1   9  11       10.80       14.09      2.58 o 
   2   9  11        4.29        5.44      2.15 o 
  -8  10  11        0.10        4.11      2.54 o 
  -7  10  11        5.20        5.96      1.83 o 
  -6  10  11        5.00        6.05      2.67 o 
  -5  10  11       35.85       39.51      4.25 o 
  -4  10  11       22.36       28.13      4.36 o 
  -3  10  11        1.72        2.64      1.66 o 
  -2  10  11        3.84        0.00      2.67 o 
  -1  10  11       19.50       19.68      2.53 o 
   0  10  11        2.15        2.49      2.46 o 
   1  10  11        1.74        0.84      2.11 o 
   2  10  11        0.49        3.48      1.79 o 
  -7  11  11        2.84        2.14      2.69 o 
  -6  11  11        3.52        2.20      1.98 o 
  -5  11  11        5.19        5.92      2.22 o 
  -4  11  11       10.16       15.60      2.77 o 
  -3  11  11        7.72       10.79      2.60 o 
  -2  11  11        7.62       15.48      4.45 o 
  -1  11  11        0.45        0.84      1.86 o 
   0  11  11        9.80       10.58      2.33 o 
   1  11  11        0.23        3.04      2.63 o 
  -5  12  11        0.72        4.00      7.83 o 
  -4  12  11        2.24        4.09      2.10 o 
  -3  12  11        1.87        2.75      3.72 o 
  -2  12  11        5.34        3.36      2.63 o 
  -1  12  11        7.13        9.97      2.86 o 
   0  12  11        6.77        8.76      3.00 o 
 -10   0  12        3.47        4.60      6.53 o 
  -9   0  12        1.32        2.87      2.23 o 
  -8   0  12        1.95        2.72      1.31 o 
  -7   0  12        5.47       10.33      2.61 o 
  -6   0  12        6.27        6.02      2.24 o 
  -5   0  12        2.42        0.75      1.76 o 
  -4   0  12       42.75       34.58      4.86 o 
  -3   0  12       50.29       45.94      4.14 o 
  -2   0  12        7.96        4.58      1.60 o 
  -1   0  12        3.54        2.26      1.00 o 
   0   0  12       14.73       15.12      2.45 o 
   1   0  12       13.35       14.17      2.26 o 
   2   0  12       12.20       14.47      2.98 o 
   3   0  12        0.00        0.00      3.04 o 
   4   0  12        0.68        0.00      2.90 o 
 -10   1  12        1.86        5.99      2.08 o 
  -9   1  12        0.64        1.50      1.24 o 
  -8   1  12       20.68       17.17      2.04 o 
  -7   1  12       20.38       16.89      1.30 o 
  -6   1  12        5.74        6.99      1.62 o 
  -5   1  12       11.69        9.66      1.40 o 
  -4   1  12       13.45       12.47      1.86 o 
  -3   1  12        1.99        4.70      1.59 o 
  -2   1  12       33.13       32.78      3.19 o 
  -1   1  12        0.07        2.20      1.16 o 
   0   1  12        5.83        6.81      1.71 o 
   1   1  12       20.92       23.02      2.30 o 
   2   1  12        9.18       10.62      1.78 o 
   3   1  12        0.74        3.68      2.28 o 
   4   1  12       16.01       13.18      2.59 o 
 -10   2  12        3.39        5.62      1.37 o 
  -9   2  12        6.10        4.24      1.37 o 
  -8   2  12        3.05        3.28      0.93 o 
  -7   2  12        3.24        3.69      1.07 o 
  -6   2  12        3.15        3.15      1.22 o 
  -5   2  12       14.61       14.51      2.30 o 
  -4   2  12       10.75       15.12      1.81 o 
  -3   2  12       20.97       16.48      2.24 o 
  -2   2  12        4.76        2.33      0.98 o 
  -1   2  12        4.75        4.04      1.39 o 
   0   2  12       12.27       11.05      1.83 o 
   1   2  12        0.01        1.15      2.11 o 
   2   2  12        3.05        5.72      2.18 o 
   3   2  12        5.56        4.21      1.89 o 
   4   2  12        2.09        3.75      1.48 o 
 -10   3  12        0.04        0.52      1.74 o 
  -9   3  12        7.67        5.20      1.54 o 
  -8   3  12        4.02        3.73      1.10 o 
  -7   3  12        2.51        0.18      1.17 o 
  -6   3  12       18.50       14.93      2.61 o 
  -5   3  12       27.95       22.72      3.47 o 
  -4   3  12        1.52        0.00      0.97 o 
  -3   3  12       15.92       21.08      2.87 o 
  -2   3  12       26.07       27.91      3.50 o 
  -1   3  12       14.57       15.74      2.90 o 
   0   3  12        9.07        7.00      1.76 o 
   1   3  12        2.20        1.45      1.93 o 
   2   3  12       13.32       13.28      2.67 o 
   3   3  12        6.20        7.56      1.87 o 
  -9   4  12        3.43        6.04      1.54 o 
  -8   4  12        8.28        5.41      1.63 o 
  -7   4  12        0.01        0.00      1.23 o 
  -6   4  12       14.01       13.33      2.30 o 
  -5   4  12        1.18        3.31      1.49 o 
  -4   4  12       13.63       18.87      2.43 o 
  -3   4  12       11.63        8.02      1.89 o 
  -2   4  12       25.54       24.84      3.55 o 
  -1   4  12       14.62       14.48      2.12 o 
   0   4  12       17.01       20.57      2.94 o 
   1   4  12       15.01       14.80      3.22 o 
   2   4  12        0.93        6.10      2.01 o 
   3   4  12        5.26        4.52      2.29 o 
  -9   5  12        5.99        5.06      2.15 o 
  -8   5  12        2.67        2.18      1.50 o 
  -7   5  12        2.87        6.02      2.06 o 
  -6   5  12        5.15        5.77      2.75 o 
  -5   5  12       14.44       21.24      3.48 o 
  -4   5  12        9.06       10.90      2.24 o 
  -3   5  12       44.48       47.74      4.49 o 
  -2   5  12        5.69        2.77      2.27 o 
  -1   5  12        4.07        3.11      3.40 o 
   0   5  12        7.05        8.72      2.37 o 
   1   5  12        2.70        5.78      1.96 o 
   2   5  12       10.53       12.05      2.49 o 
   3   5  12        0.96        3.37      3.17 o 
  -9   6  12        0.85        0.00      1.75 o 
  -8   6  12        1.33        2.74      1.40 o 
  -7   6  12        3.85        3.18      1.58 o 
  -6   6  12       11.85       11.94      2.13 o 
  -5   6  12        1.48        2.77      2.50 o 
  -4   6  12       20.66       20.33      4.98 o 
  -3   6  12        3.42        2.16      1.90 o 
  -2   6  12       26.11       25.21      3.61 o 
  -1   6  12        3.61        6.43      1.90 o 
   0   6  12        0.17        5.28      2.00 o 
   1   6  12        1.39        3.43      2.39 o 
   2   6  12        4.16        6.56      2.11 o 
   3   6  12        0.11        6.92      2.77 o 
  -8   7  12        4.15        4.47      2.50 o 
  -7   7  12        6.08        5.18      1.79 o 
  -6   7  12        3.20        3.63      1.86 o 
  -5   7  12       18.91       20.00      2.94 o 
  -4   7  12        4.25        1.83      2.65 o 
  -3   7  12        4.85        4.93      1.75 o 
  -2   7  12       13.79       13.72      2.80 o 
  -1   7  12       19.83       17.25      2.37 o 
   0   7  12        5.32        4.72      2.99 o 
   1   7  12        1.34        4.87      2.07 o 
   2   7  12        0.71        1.38      2.36 o 
  -8   8  12        4.24        5.11      1.77 o 
  -7   8  12        1.21        0.62      1.97 o 
  -6   8  12        7.21       10.85      2.49 o 
  -5   8  12        3.90        3.67      2.69 o 
  -4   8  12        6.30        6.16      2.15 o 
  -3   8  12        4.78        4.97      1.71 o 
  -2   8  12       33.79       29.48      3.32 o 
  -1   8  12        5.99        4.01      2.27 o 
   0   8  12        0.10        0.00      2.71 o 
   1   8  12        1.20        5.87      3.32 o 
   2   8  12        4.11        2.57      2.02 o 
  -7   9  12        1.03        1.79      2.19 o 
  -6   9  12       12.11       12.68      3.49 o 
  -5   9  12        4.22        2.73      1.89 o 
  -4   9  12        0.75        5.26      1.98 o 
  -3   9  12        1.01        5.18      2.80 o 
  -2   9  12        5.42        0.00      2.90 o 
  -1   9  12       16.72       12.11      2.67 o 
   0   9  12        3.67        8.24      2.36 o 
   1   9  12        2.55        0.00      3.88 o 
  -6  10  12        0.60        5.58      3.13 o 
  -5  10  12        1.68        2.91      1.51 o 
  -4  10  12        1.19        1.46      1.64 o 
  -3  10  12        9.72       12.85      2.83 o 
  -2  10  12       18.87       15.51      3.10 o 
  -1  10  12        2.51        1.12      1.78 o 
   0  10  12        0.18        3.48      2.90 o 
  -5  11  12        0.20        0.00      2.62 o 
  -4  11  12        3.25        2.43      2.53 o 
  -3  11  12        8.04       10.73      2.55 o 
  -2  11  12        3.58        4.82      2.31 o 
  -1  11  12        3.54        5.50      1.88 o 
  -9   0  13        1.67        5.39      1.38 o 
  -8   0  13        2.65        3.30      2.52 o 
  -7   0  13        0.00        0.70      1.56 o 
  -6   0  13        4.22        4.45      1.65 o 
  -5   0  13        0.56        3.56      1.95 o 
  -4   0  13        0.11        0.36      2.90 o 
  -3   0  13        0.01        4.43      1.57 o 
  -2   0  13        3.72        4.12      2.25 o 
  -1   0  13        1.54        2.40      1.39 o 
   0   0  13        2.40        1.52      1.59 o 
   1   0  13        2.06        0.42      2.51 o 
   2   0  13        6.19        2.57      2.31 o 
  -9   1  13        1.03        0.73      1.66 o 
  -8   1  13        0.60        5.13      1.11 o 
  -7   1  13       10.83       13.36      1.71 o 
  -6   1  13        6.32        8.42      1.32 o 
  -5   1  13        0.19        0.00      1.19 o 
  -4   1  13       18.41       17.67      2.64 o 
  -3   1  13        3.70        3.24      1.15 o 
  -2   1  13        1.84        2.53      1.23 o 
  -1   1  13        1.72        5.08      2.81 o 
   0   1  13        2.15        1.85      1.57 o 
   1   1  13        0.84        2.99      1.30 o 
   2   1  13        1.18        0.00      2.05 o 
  -9   2  13        1.15        0.23      3.14 o 
  -8   2  13       17.77       15.28      2.38 o 
  -7   2  13        4.93        7.22      1.38 o 
  -6   2  13        5.32        5.54      1.24 o 
  -5   2  13        0.26        0.55      1.02 o 
  -4   2  13        1.40        1.73      1.12 o 
  -3   2  13       27.43       25.33      3.07 o 
  -2   2  13        2.53        4.28      2.04 o 
  -1   2  13        1.44        4.24      1.25 o 
   0   2  13        6.74        3.32      1.74 o 
   1   2  13       15.54       16.31      2.37 o 
   2   2  13        2.77        8.03     22.97 o 
  -9   3  13        0.33        1.86      2.17 o 
  -8   3  13        5.46        7.16      1.53 o 
  -7   3  13        5.76        8.65      1.56 o 
  -6   3  13       10.28        8.38      1.39 o 
  -5   3  13       18.51       17.13      2.27 o 
  -4   3  13       13.10       16.42      2.37 o 
  -3   3  13        4.67        4.21      1.79 o 
  -2   3  13        0.51        0.00      1.99 o 
  -1   3  13       12.49       11.01      2.95 o 
   0   3  13        7.02        5.49      2.03 o 
   1   3  13        4.53        7.75      3.03 o 
   2   3  13        0.35        3.14      2.67 o 
  -9   4  13        0.50        0.00      3.74 o 
  -8   4  13        0.62        2.43      1.70 o 
  -7   4  13       22.30       27.06      3.77 o 
  -6   4  13        4.36        3.46      1.89 o 
  -5   4  13        4.41        7.26      2.16 o 
  -4   4  13        1.99        2.01      3.24 o 
  -3   4  13        2.81        2.38      2.10 o 
  -2   4  13       12.69        8.98      2.21 o 
  -1   4  13        0.54        3.38      4.08 o 
   0   4  13        5.44        2.70      1.83 o 
   1   4  13        6.42        7.93      2.19 o 
   2   4  13        1.24        2.54      2.03 o 
  -8   5  13        3.53        3.60      2.31 o 
  -7   5  13        1.66        2.29      1.64 o 
  -6   5  13       12.21       10.02      2.27 o 
  -5   5  13        8.36        8.67      1.66 o 
  -4   5  13        2.83        5.22      2.88 o 
  -3   5  13        1.82        0.00      2.61 o 
  -2   5  13        4.75        5.25      2.09 o 
  -1   5  13        7.43        8.54      2.35 o 
   0   5  13        1.33        3.04      1.93 o 
   1   5  13        0.72        1.36      1.62 o 
   2   5  13        0.39        3.00      1.98 o 
  -8   6  13        0.69        4.21      2.33 o 
  -7   6  13        5.38        6.19      2.44 o 
  -6   6  13        1.12        0.00      2.45 o 
  -5   6  13        0.41        2.68      2.07 o 
  -4   6  13        2.93        0.08      3.72 o 
  -3   6  13        3.41        6.50      2.16 o 
  -2   6  13        0.42        1.23      3.44 o 
  -1   6  13        2.32        2.54      2.50 o 
   0   6  13        3.56        5.64      2.08 o 
   1   6  13        1.87        2.69      3.32 o 
  -8   7  13        1.71        0.00      2.26 o 
  -7   7  13        5.38        3.82      1.87 o 
  -6   7  13        1.90        1.01      2.08 o 
  -5   7  13        2.86        3.29      1.96 o 
  -4   7  13        5.60        9.20      2.20 o 
  -3   7  13        0.47        0.00      2.10 o 
  -2   7  13        0.01        5.42      2.93 o 
  -1   7  13        4.77        6.40      1.90 o 
   0   7  13        2.54        1.85      2.20 o 
   1   7  13        0.54        1.26      2.16 o 
  -7   8  13        1.60        6.97      2.31 o 
  -6   8  13        0.82        5.07      2.68 o 
  -5   8  13        0.91        1.85      1.76 o 
  -4   8  13        0.54        1.84      1.60 o 
  -3   8  13        0.08        4.13      1.84 o 
  -2   8  13        6.23        8.49      1.94 o 
  -1   8  13        0.71        0.00      2.82 o 
   0   8  13        0.44        3.92      1.71 o 
  -6   9  13        2.19        4.70      1.63 o 
  -5   9  13        1.11        3.45      2.87 o 
  -4   9  13        0.22        2.37      2.27 o 
  -3   9  13        6.67        8.10      2.82 o 
  -2   9  13        0.01        1.29      1.95 o 
  -1   9  13        8.16       11.21      3.10 o 
  -4  10  13        2.52        2.94      2.55 o 
  -3  10  13        0.31        4.25      2.08 o 
  -8   0  14        1.22        5.28      1.49 o 
  -7   0  14        8.83       12.66     10.99 o 
  -6   0  14        0.77        0.00      2.10 o 
  -5   0  14        0.81        3.10      1.70 o 
  -4   0  14        0.08        0.22      2.01 o 
  -3   0  14        0.06        2.79      1.95 o 
  -2   0  14        1.97        3.07      2.49 o 
  -1   0  14        3.85        1.92      2.27 o 
   0   0  14        6.73        5.99      2.82 o 
  -8   1  14       16.31       12.88      1.67 o 
  -7   1  14        8.56        6.92      3.48 o 
  -6   1  14        2.53        4.24      1.67 o 
  -5   1  14        0.11        0.00      1.39 o 
  -4   1  14        1.00        5.01      1.48 o 
  -3   1  14        2.45        2.97      1.79 o 
  -2   1  14        0.39        0.00      1.84 o 
  -1   1  14        4.86        5.36      1.66 o 
   0   1  14       26.94       29.87      5.23 o 
   1   1  14        4.09        4.29      1.84 o 
  -8   2  14       15.56       14.35      1.62 o 
  -7   2  14       13.36       11.64      2.01 o 
  -6   2  14        1.72        3.93      2.11 o 
  -5   2  14        2.49        3.55      2.11 o 
  -4   2  14        0.06        2.38      2.75 o 
  -3   2  14        0.83        4.27      1.82 o 
  -2   2  14        4.68        5.00      1.71 o 
  -1   2  14        8.29        6.59      1.54 o 
   0   2  14       25.25       24.35      3.72 o 
   1   2  14       18.83       18.16      4.53 o 
  -8   3  14       14.54       14.72      2.70 o 
  -7   3  14       14.37       16.16      2.78 o 
  -6   3  14       11.24       11.91      2.60 o 
  -5   3  14        2.94        5.01      1.78 o 
  -4   3  14        2.92        2.24      1.63 o 
  -3   3  14        2.98        1.23      1.90 o 
  -2   3  14        1.11        3.37      1.99 o 
  -1   3  14       24.85       21.24      3.74 o 
   0   3  14       25.10       24.23      3.61 o 
   1   3  14        0.46        4.79      2.02 o 
  -8   4  14        1.35        2.49      1.73 o 
  -7   4  14       13.94       15.00      1.90 o 
  -6   4  14        2.49        3.66      1.44 o 
  -5   4  14        1.67        3.51      2.21 o 
  -4   4  14        1.99        2.02      1.86 o 
  -3   4  14        6.07        3.95      1.81 o 
  -2   4  14        3.68        4.60      2.45 o 
  -1   4  14        3.15        1.85      2.79 o 
   0   4  14        1.48        4.05      3.43 o 
  -7   5  14        0.23        2.24      2.87 o 
  -6   5  14        3.26        2.96      2.30 o 
  -5   5  14        8.20        8.37      2.16 o 
  -4   5  14        2.34        1.47      3.17 o 
  -3   5  14        2.37        2.02      2.07 o 
  -2   5  14        5.98        3.87      3.29 o 
  -1   5  14        0.48        5.43      1.60 o 
   0   5  14        2.38        6.74      3.14 o 
  -7   6  14        5.13        4.50      1.69 o 
  -6   6  14        4.44        5.86      1.69 o 
  -5   6  14        0.80        0.95      3.96 o 
  -4   6  14        4.56        3.89      1.99 o 
  -3   6  14        0.84        1.29      2.46 o 
  -2   6  14        0.80        4.27      2.08 o 
  -1   6  14        2.06        4.83      1.69 o 
  -6   7  14        0.57        0.00      1.92 o 
  -5   7  14        5.11        5.00      3.45 o 
  -4   7  14        2.62        5.00      2.72 o 
  -3   7  14        1.38        5.21      1.92 o 
  -2   7  14        0.01        2.80      2.20 o 
  -1   7  14        3.41        6.30      2.07 o 
  -4   8  14        2.68        6.53      1.89 o 
  -3   8  14        3.09        3.79      3.14 o 
  -7   0  15        2.51        1.41      2.29 o 
  -6   0  15        3.37        2.28      2.99 o 
  -5   0  15        1.18        0.00      5.02 o 
  -4   0  15        0.11        0.00      4.92 o 
  -3   0  15        1.71        3.68      3.38 o 
  -1   0  15        0.10        0.00      5.35 o 
  -7   1  15        0.69        1.24      2.68 o 
  -6   1  15        3.12        3.85      1.97 o 
  -5   1  15        0.30        0.00      3.48 o 
  -4   1  15        0.69        2.04      1.74 o 
  -3   1  15        0.20        0.43      4.32 o 
  -2   1  15        1.73        4.82      4.23 o 
  -1   1  15        9.49       10.79      3.31 o 
  -7   2  15        3.10        2.21      2.21 o 
  -6   2  15        2.23        1.43      2.25 o 
  -5   2  15        0.19        3.64      1.52 o 
  -4   2  15        3.62        9.21      1.99 o 
  -3   2  15        2.17        0.69      3.08 o 
  -2   2  15        0.42        1.59      1.97 o 
  -1   2  15        1.76        3.23      1.72 o 
  -6   3  15        0.17        0.00      2.36 o 
  -5   3  15        2.40        4.17      2.18 o 
  -4   3  15        1.25        2.38      2.10 o 
  -3   3  15        5.48        3.62      1.72 o 
  -2   3  15        4.50        4.31      2.42 o 
  -6   4  15        1.23        7.05      1.89 o 
  -5   4  15        0.42        2.77      2.20 o 
  -4   4  15        5.91        6.90      1.84 o 
  -3   4  15        1.95        0.00      2.50 o 
  -2   4  15        1.01        0.40      1.82 o 
  -5   5  15        5.21        8.20      2.20 o 
  -4   5  15        0.66        0.00      3.48 o 
  -3   5  15        4.87        8.34      2.95 o 
                                                 
